# Supplementary material for: Probabilistically sampled and spectrally clustered plant species using phenotypic characteristics
Source: PeerJ. 2021 Sep 7;9:e11927. doi: 10.7717/peerj.11927 (PMC8432307; doi:10.7717/peerj.11927)
Supplement: Supplemental Information 2 — This contains Matlab scripts for all the experiments, with data in computer readable form. Please start from Readme.txt file in the zip file. [file peerj-09-11927-s002.zip]

Archive with 15 entries (14 files):
- Code Submitted Rivision/
- Code Submitted Rivision/corrData.dat
- Code Submitted Rivision/D.dat
- Code Submitted Rivision/eigenPlot.m
- Code Submitted Rivision/hc.m
- Code Submitted Rivision/HC_pivotal.m
- Code Submitted Rivision/HC_VQ.m
- Code Submitted Rivision/Plot_Eigen_Value.m
- Code Submitted Rivision/Readme.txt
- Code Submitted Rivision/sample300_1.dat
- Code Submitted Rivision/sample500_1.dat
- Code Submitted Rivision/sc.m
- Code Submitted Rivision/SC_pivotal.m
- Code Submitted Rivision/SC_VQ.m
- Code Submitted Rivision/SpectralClustering.m
