# Supplementary material for: Probabilistically sampled and spectrally clustered plant species using phenotypic characteristics
Source: PeerJ. 2021 Sep 7;9:e11927. doi: 10.7717/peerj.11927 (PMC8432307; doi:10.7717/peerj.11927)
Supplement: Supplemental Information 2 — This contains Matlab scripts for all the experiments, with data in computer readable form. Please start from Readme.txt file in the zip file. [file peerj-09-11927-s002.zip › Code Submitted Rivision/corrData.dat]

   0.0000000e+00   4.6067416e-01   6.4761905e-01   3.3333333e-01   2.8689655e-01   2.2368421e-01   1.2054002e-01   7.3214286e-01
   0.0000000e+00   6.0674157e-01   3.2380952e-01   0.0000000e+00   1.4827586e-01   2.1052632e-01   1.8900675e-01   7.1428571e-01
   0.0000000e+00   2.8539326e-01   2.6666667e-01   6.6666667e-01   3.2931034e-01   2.4122807e-01   2.1022179e-01   6.6071429e-01
   5.0000000e-01   5.3707865e-01   3.8095238e-01   3.3333333e-01   1.5655172e-01   2.0614035e-01   1.4464802e-01   7.3214286e-01
   5.0000000e-01   8.6067416e-01   4.7619048e-01   0.0000000e+00   1.4620690e-01   2.5877193e-01   1.6393443e-01   6.7857143e-01
   1.0000000e+00   9.5280899e-01   4.7619048e-01   0.0000000e+00   1.7517241e-01   2.4122807e-01   2.4879460e-01   7.3214286e-01
   0.0000000e+00   2.2921348e-01   5.1428571e-01   6.6666667e-01   2.3413793e-01   3.7719298e-01   2.8254581e-01   6.6071429e-01
   5.0000000e-01   1.9325843e-01   3.6190476e-01   6.6666667e-01   1.8965517e-01   3.6842105e-01   3.1726133e-01   3.7500000e-01
   0.0000000e+00   4.1123596e-01   4.5714286e-01   6.6666667e-01   2.8379310e-01   3.9035088e-01   2.5458052e-01   6.7857143e-01
   0.0000000e+00   2.0449438e-01   4.1904762e-01   6.6666667e-01   1.3068966e-01   4.6491228e-01   3.5004822e-01   6.0714286e-01
   0.0000000e+00   1.4382022e-01   6.0952381e-01   6.6666667e-01   2.0827586e-01   5.3070175e-01   5.2362584e-01   5.5357143e-01
   0.0000000e+00   2.7415730e-01   4.5714286e-01   6.6666667e-01   4.1517241e-01   4.0789474e-01   9.5371263e-01   5.5357143e-01
   0.0000000e+00   7.3932584e-01   7.0476190e-01   0.0000000e+00   2.3206897e-01   2.5000000e-01   2.3625844e-01   7.8571429e-01
   1.0000000e+00   3.0112360e-01   3.8095238e-01   6.6666667e-01   3.9344828e-01   2.9824561e-01   2.4397300e-01   5.5357143e-01
   0.0000000e+00   5.1235955e-01   5.3333333e-01   0.0000000e+00   1.9689655e-01   1.7982456e-01   1.0125362e-01   7.3214286e-01
   0.0000000e+00   4.5393258e-01   4.5714286e-01   6.6666667e-01   1.4827586e-01   2.6754386e-01   7.0395371e-02   6.0714286e-01
   5.0000000e-01   8.8764045e-01   4.3809524e-01   6.6666667e-01   1.6275862e-01   2.0614035e-01   1.3114754e-01   7.1428571e-01
   0.0000000e+00   6.4719101e-01   6.2857143e-01   0.0000000e+00   2.5689655e-01   1.7543860e-01   1.7357763e-01   8.0357143e-01
   1.0000000e+00   7.7303371e-01   4.0000000e-01   3.3333333e-01   9.3448276e-02   2.4122807e-01   3.2979749e-01   8.0357143e-01
   0.0000000e+00   2.7640449e-01   4.5714286e-01   6.6666667e-01   2.2068966e-01   3.9912281e-01   4.5323047e-01   4.2857143e-01
   1.0000000e+00   6.6292135e-01   3.4285714e-01   0.0000000e+00   1.4206897e-01   1.0526316e-01   2.6422372e-01   7.6785714e-01
   0.0000000e+00   0.0000000e+00   0.0000000e+00   0.0000000e+00   0.0000000e+00   3.9035088e-01   2.6904532e-01   5.5357143e-01
   0.0000000e+00   4.9662921e-01   5.5238095e-01   0.0000000e+00   2.8896552e-01   2.5438596e-01   3.0568949e-01   6.9642857e-01
   0.0000000e+00   5.7528090e-01   5.9047619e-01   0.0000000e+00   2.3000000e-01   2.1491228e-01   1.8707811e-01   8.3928571e-01
   0.0000000e+00   4.9438202e-01   4.7619048e-01   3.3333333e-01   3.8827586e-01   3.1578947e-01   2.7000964e-01   6.7857143e-01
   0.0000000e+00   5.9325843e-01   4.9523810e-01   3.3333333e-01   4.5551724e-01   2.2807018e-01   1.8129219e-01   5.5357143e-01
   1.0000000e+00   4.5617978e-01   4.0000000e-01   6.6666667e-01   1.3586207e-01   3.0701754e-01   2.4975892e-01   6.6071429e-01
   0.0000000e+00   3.1685393e-01   5.5238095e-01   6.6666667e-01   3.2724138e-01   3.5964912e-01   5.0241080e-01   6.2500000e-01
   0.0000000e+00   1.7415730e-01   4.2857143e-01   6.6666667e-01   2.3362069e-01   2.6754386e-01   8.2931533e-02   6.0714286e-01
   5.0000000e-01   8.7640449e-01   6.2857143e-01   0.0000000e+00   3.2206897e-01   2.2368421e-01   1.2632594e-01   6.6071429e-01
   0.0000000e+00   4.5393258e-01   5.7142857e-01   3.3333333e-01   3.0137931e-01   2.2368421e-01   1.7261331e-01   7.8571429e-01
   0.0000000e+00   3.1910112e-01   3.4285714e-01   6.6666667e-01   4.0068966e-01   3.9035088e-01   7.2613308e-01   6.0714286e-01
   0.0000000e+00   4.9662921e-01   5.5238095e-01   0.0000000e+00   3.3034483e-01   1.9298246e-01   1.2921890e-01   7.5000000e-01
   5.0000000e-01   7.6853933e-01   3.8095238e-01   6.6666667e-01   2.6931034e-01   2.3684211e-01   1.8707811e-01   8.7500000e-01
   0.0000000e+00   5.1910112e-01   5.9047619e-01   3.3333333e-01   6.8103448e-01   2.0175439e-01   2.1215043e-01   8.3928571e-01
   1.0000000e+00   5.5056180e-01   3.6190476e-01   0.0000000e+00   1.2137931e-01   1.9298246e-01   1.3500482e-01   6.7857143e-01
   1.0000000e+00   6.5393258e-01   4.9523810e-01   6.6666667e-01   9.9655172e-02   2.5438596e-01   8.2931533e-02   8.3928571e-01
   1.0000000e+00   6.7696629e-01   3.0952381e-01   6.6666667e-01   2.7887931e-01   3.5526316e-01   2.4686596e-01   6.0714286e-01
   5.0000000e-01   4.1123596e-01   4.0000000e-01   6.6666667e-01   3.3965517e-01   5.2631579e-01   7.1648987e-01   6.7857143e-01
   0.0000000e+00   3.4382022e-01   3.6190476e-01   6.6666667e-01   1.4724138e-01   2.1052632e-01   6.2680810e-02   7.5000000e-01
   0.0000000e+00   5.6404494e-01   5.5238095e-01   0.0000000e+00   1.9172414e-01   2.4122807e-01   1.7550627e-01   7.6785714e-01
   0.0000000e+00   1.2808989e-01   4.1904762e-01   6.6666667e-01   9.7586207e-02   5.3947368e-01   3.0279653e-01   2.6785714e-01
   5.0000000e-01   0.0000000e+00   0.0000000e+00   6.6666667e-01   0.0000000e+00   5.5263158e-01   2.9990357e-01   3.9285714e-01
   1.0000000e+00   5.2808989e-01   5.4285714e-01   0.0000000e+00   3.5517241e-01   2.8508772e-01   4.1465767e-01   5.5357143e-01
   0.0000000e+00   1.3033708e-01   5.9047619e-01   6.6666667e-01   4.0896552e-01   3.3771930e-01   6.9141755e-01   5.8928571e-01
   0.0000000e+00   1.9775281e-01   4.0000000e-01   6.6666667e-01   2.0000000e-01   3.5526316e-01   3.6354870e-01   4.8214286e-01
   1.0000000e+00   4.7415730e-01   3.4285714e-01   0.0000000e+00   1.9586207e-01   2.1491228e-01   1.6489875e-01   6.7857143e-01
   5.0000000e-01   6.3370787e-01   5.5238095e-01   0.0000000e+00   2.0620690e-01   2.7192982e-01   8.0038573e-02   7.1428571e-01
   1.0000000e+00   3.9101124e-01   4.7619048e-01   6.6666667e-01   3.4482759e-01   3.5526316e-01   5.9980714e-01   6.0714286e-01
   0.0000000e+00   5.2808989e-01   6.2857143e-01   6.6666667e-01   5.4965517e-01   2.0614035e-01   2.2179364e-01   6.2500000e-01
   0.0000000e+00   1.3932584e-01   4.7619048e-01   6.6666667e-01   3.0137931e-01   3.8157895e-01   6.1716490e-01   6.0714286e-01
   0.0000000e+00   3.6179775e-01   5.3333333e-01   6.6666667e-01   3.2413793e-01   2.2807018e-01   1.6104147e-01   6.7857143e-01
   0.0000000e+00   0.0000000e+00   0.0000000e+00   6.6666667e-01   0.0000000e+00   3.8157895e-01   2.2565092e-01   6.2500000e-01
   0.0000000e+00   4.8689139e-02   4.4444444e-01   6.6666667e-01   2.7931034e-01   3.8157895e-01   1.4271938e-01   6.0714286e-01
   0.0000000e+00   3.0337079e-01   5.5238095e-01   6.6666667e-01   5.1655172e-01   4.3421053e-01   6.2295082e-01   5.7142857e-01
   0.0000000e+00   1.2808989e-01   2.6666667e-01   6.6666667e-01   1.6068966e-01   2.1929825e-01   7.2324012e-02   5.3571429e-01
   0.0000000e+00   4.4269663e-01   3.6190476e-01   0.0000000e+00   1.4724138e-01   2.5877193e-01   8.9681774e-02   7.3214286e-01
   1.0000000e+00   6.8539326e-01   3.4285714e-01   6.6666667e-01   1.8965517e-01   2.4561404e-01   1.9286403e-01   4.8214286e-01
   0.0000000e+00   1.0112360e-01   5.7142857e-01   6.6666667e-01   4.0172414e-01   2.2368421e-01   6.2680810e-02   5.5357143e-01
   0.0000000e+00   6.8988764e-01   5.9047619e-01   0.0000000e+00   3.8620690e-01   2.3245614e-01   9.5467695e-02   7.6785714e-01
   0.0000000e+00   1.8651685e-01   4.7619048e-01   6.6666667e-01   2.2172414e-01   4.4298246e-01   4.6287367e-01   4.2857143e-01
   5.0000000e-01   6.9438202e-01   4.1904762e-01   0.0000000e+00   1.9689655e-01   2.3245614e-01   9.0646095e-02   7.6785714e-01
   1.0000000e+00   6.8988764e-01   2.4761905e-01   0.0000000e+00   1.5758621e-01   2.2807018e-01   1.8322083e-01   5.5357143e-01
   0.0000000e+00   3.6853933e-01   6.8571429e-01   0.0000000e+00   4.3689655e-01   4.3859649e-01   8.6595950e-01   5.8928571e-01
   0.0000000e+00   4.8764045e-01   4.0000000e-01   3.3333333e-01   2.7448276e-01   2.3245614e-01   2.0636451e-01   7.8571429e-01
   0.0000000e+00   9.2134831e-02   2.8571429e-01   0.0000000e+00   1.5034483e-01   5.6140351e-01   3.1243973e-01   3.7500000e-01
   0.0000000e+00   4.3595506e-01   7.4285714e-01   0.0000000e+00   6.6137931e-01   2.7192982e-01   4.8505304e-01   6.0714286e-01
   1.0000000e+00   5.1460674e-01   5.1428571e-01   6.6666667e-01   2.8689655e-01   6.0087719e-01   6.7309547e-01   4.8214286e-01
   5.0000000e-01   2.8314607e-01   6.4761905e-01   6.6666667e-01   3.7379310e-01   3.8157895e-01   8.1292189e-01   4.8214286e-01
   0.0000000e+00   1.9775281e-01   7.2380952e-01   6.6666667e-01   3.6137931e-01   2.9824561e-01   2.5940212e-01   4.6428571e-01
   0.0000000e+00   5.2134831e-01   5.9047619e-01   0.0000000e+00   2.9517241e-01   2.2368421e-01   4.7251688e-02   8.3928571e-01
   0.0000000e+00   3.7303371e-01   4.1904762e-01   0.0000000e+00   1.0689655e-01   2.2368421e-01   9.2574735e-02   7.8571429e-01
   0.0000000e+00   6.5842697e-01   6.4761905e-01   0.0000000e+00   3.2413793e-01   2.6315789e-01   3.6740598e-01   7.3214286e-01
   5.0000000e-01   8.3370787e-01   3.8095238e-01   3.3333333e-01   2.1965517e-01   2.4122807e-01   1.3789778e-01   6.7857143e-01
   5.0000000e-01   3.8202247e-01   4.1904762e-01   0.0000000e+00   2.8172414e-01   3.2456140e-01   4.0308582e-01   6.0714286e-01
   5.0000000e-01   7.9325843e-01   4.7619048e-01   3.3333333e-01   1.1620690e-01   3.2017544e-01   1.6007715e-01   8.0357143e-01
   1.0000000e+00   4.9887640e-01   4.5714286e-01   6.6666667e-01   1.2655172e-01   2.7192982e-01   1.3500482e-01   6.4285714e-01
   1.0000000e+00   4.7191011e-01   5.1428571e-01   3.3333333e-01   3.1482759e-01   2.3684211e-01   2.6904532e-01   7.3214286e-01
   0.0000000e+00   2.7191011e-01   4.7619048e-01   6.6666667e-01   3.2931034e-01   5.1315789e-01   6.2198650e-01   5.0000000e-01
   1.0000000e+00   5.3483146e-01   2.8571429e-01   0.0000000e+00   9.3448276e-02   1.7105263e-01   2.6229508e-01   7.1428571e-01
   1.0000000e+00   5.9101124e-01   4.9523810e-01   0.0000000e+00   2.3931034e-01   2.0175439e-01   1.7647059e-01   6.6071429e-01
   1.0000000e+00   4.9887640e-01   4.9523810e-01   0.0000000e+00   2.4137931e-01   2.1052632e-01   1.5814851e-01   7.1428571e-01
   0.0000000e+00   6.6067416e-01   8.0000000e-01   0.0000000e+00   6.1586207e-01   1.9298246e-01   4.3394407e-02   8.0357143e-01
   0.0000000e+00   2.2696629e-01   5.5238095e-01   6.6666667e-01   2.2896552e-01   2.1929825e-01   1.0800386e-01   6.0714286e-01
   5.0000000e-01   4.6966292e-01   4.5714286e-01   0.0000000e+00   2.7965517e-01   2.0614035e-01   2.5072324e-01   7.1428571e-01
   5.0000000e-01   7.8426966e-01   4.0000000e-01   0.0000000e+00   4.1931034e-01   2.2807018e-01   2.9893925e-01   7.1428571e-01
   0.0000000e+00   1.6292135e-01   5.2380952e-01   6.6666667e-01   4.6120690e-01   2.1491228e-01   1.0896818e-01   5.8928571e-01
   0.0000000e+00   4.0674157e-01   6.8571429e-01   3.3333333e-01   4.5448276e-01   2.1052632e-01   1.7839923e-01   6.7857143e-01
   0.0000000e+00   3.5280899e-01   1.9047619e-01   6.6666667e-01   1.1931034e-01   2.6754386e-01   2.1600771e-01   4.8214286e-01
   0.0000000e+00   1.2808989e-01   2.2857143e-01   6.6666667e-01   1.7310345e-01   3.3333333e-01   1.9286403e-01   5.7142857e-01
   5.0000000e-01   3.3483146e-01   3.2380952e-01   6.6666667e-01   1.7413793e-01   2.7631579e-01   2.5168756e-01   6.7857143e-01
   5.0000000e-01   2.4494382e-01   3.8095238e-01   3.3333333e-01   2.1551724e-01   2.4561404e-01   1.3307618e-01   7.6785714e-01
   0.0000000e+00   4.1123596e-01   4.1904762e-01   3.3333333e-01   2.0310345e-01   2.7192982e-01   1.3114754e-01   7.5000000e-01
   5.0000000e-01   3.1235955e-01   5.3333333e-01   0.0000000e+00   2.9620690e-01   4.7807018e-01   5.2073288e-01   4.6428571e-01
   1.0000000e+00   5.9101124e-01   2.6666667e-01   0.0000000e+00   3.0034483e-01   2.5438596e-01   3.3751205e-01   6.7857143e-01
   0.0000000e+00   2.2247191e-01   3.4285714e-01   6.6666667e-01   3.6758621e-01   3.5526316e-01   5.7569913e-01   5.7142857e-01
   0.0000000e+00   9.8876404e-02   2.6666667e-01   6.6666667e-01   2.2896552e-01   3.7280702e-01   1.7454195e-01   6.0714286e-01
   5.0000000e-01   5.2808989e-01   5.3333333e-01   0.0000000e+00   1.9586207e-01   2.8070175e-01   2.0154291e-01   6.7857143e-01
   5.0000000e-01   4.4719101e-01   5.3333333e-01   0.0000000e+00   2.1344828e-01   2.3684211e-01   6.3645130e-02   6.9642857e-01
   0.0000000e+00   1.1797753e-01   2.6190476e-01   6.6666667e-01   2.1293103e-01   2.5877193e-01   2.5072324e-02   4.8214286e-01
   0.0000000e+00   2.0561798e-01   3.8095238e-01   6.6666667e-01   1.7000000e-01   3.4649123e-01   2.4590164e-01   5.3571429e-01
   1.0000000e+00   4.2696629e-01   3.2380952e-01   6.6666667e-01   2.0103448e-01   2.3245614e-01   2.2275796e-01   7.1428571e-01
   0.0000000e+00   4.5393258e-01   3.6190476e-01   6.6666667e-01   2.8586207e-01   3.4649123e-01   2.3625844e-01   6.2500000e-01
   0.0000000e+00   2.4719101e-01   5.7142857e-01   6.6666667e-01   2.5068966e-01   5.2631579e-01   6.4320154e-01   5.8928571e-01
   0.0000000e+00   1.4606742e-01   8.1904762e-01   6.6666667e-01   2.1655172e-01   2.9824561e-01   2.2950820e-01   6.9642857e-01
   0.0000000e+00   5.5955056e-01   7.0476190e-01   3.3333333e-01   3.6655172e-01   1.7982456e-01   1.5236258e-01   8.3928571e-01
   0.0000000e+00   2.8089888e-01   3.4285714e-01   6.6666667e-01   3.0448276e-01   2.9824561e-01   2.4493732e-01   5.8928571e-01
   0.0000000e+00   1.5955056e-01   4.5714286e-01   6.6666667e-01   1.7620690e-01   3.2017544e-01   1.8225651e-01   5.5357143e-01
   0.0000000e+00   2.2471910e-01   3.6190476e-01   6.6666667e-01   3.6344828e-01   2.8070175e-01   2.4590164e-01   6.4285714e-01
   0.0000000e+00   4.8089888e-01   3.4285714e-01   6.6666667e-01   3.7379310e-01   2.4122807e-01   4.0501446e-01   6.7857143e-01
   5.0000000e-01   3.8651685e-01   5.3333333e-01   6.6666667e-01   1.6172414e-01   1.9736842e-01   8.3895853e-02   7.6785714e-01
   0.0000000e+00   5.5280899e-01   5.5238095e-01   0.0000000e+00   3.3448276e-02   2.0614035e-01   8.6788814e-02   6.9642857e-01
   0.0000000e+00   3.3426966e-01   4.7619048e-01   6.6666667e-01   1.4568966e-01   4.5614035e-01   3.2594021e-01   5.7142857e-01
   0.0000000e+00   4.5393258e-01   3.8095238e-01   3.3333333e-01   4.4931034e-01   0.0000000e+00   0.0000000e+00   7.6785714e-01
   5.0000000e-01   5.3483146e-01   7.4285714e-01   3.3333333e-01   2.0413793e-01   2.5000000e-01   9.5467695e-02   7.1428571e-01
   5.0000000e-01   5.9325843e-01   3.6190476e-01   0.0000000e+00   2.9000000e-01   2.5877193e-01   1.2150434e-01   7.5000000e-01
   5.0000000e-01   2.4269663e-01   4.5714286e-01   6.6666667e-01   2.1448276e-01   3.3771930e-01   3.2208293e-01   7.1428571e-01
   0.0000000e+00   1.0561798e-01   5.7142857e-01   6.6666667e-01   2.1862069e-01   2.8070175e-01   2.0057859e-01   6.9642857e-01
   0.0000000e+00   3.4831461e-01   4.9523810e-01   6.6666667e-01   2.9103448e-01   2.1052632e-01   9.6432015e-02   8.0357143e-01
   0.0000000e+00   2.0674157e-01   3.4285714e-01   0.0000000e+00   2.4448276e-01   2.1929825e-01   7.6181292e-02   8.3928571e-01
   0.0000000e+00   8.9887640e-02   2.8571429e-01   6.6666667e-01   1.5862069e-01   3.0701754e-01   1.5332690e-01   5.8928571e-01
   0.0000000e+00   5.5280899e-01   3.4285714e-01   3.3333333e-01   1.3896552e-01   2.0614035e-01   3.6644166e-02   8.3928571e-01
   0.0000000e+00   1.1685393e-01   6.4761905e-01   6.6666667e-01   1.9172414e-01   2.4561404e-01   1.7647059e-01   5.5357143e-01
   0.0000000e+00   4.2471910e-01   3.6190476e-01   0.0000000e+00   1.7103448e-01   2.2368421e-01   9.6432015e-02   7.6785714e-01
   0.0000000e+00   2.0000000e-01   8.0000000e-01   6.6666667e-01   4.9275862e-01   2.2807018e-01   1.6200579e-01   7.8571429e-01
   0.0000000e+00   9.8876404e-02   5.9047619e-01   6.6666667e-01   4.3586207e-01   3.3771930e-01   3.4329797e-01   5.5357143e-01
   0.0000000e+00   1.3932584e-01   5.7142857e-01   6.6666667e-01   2.2586207e-01   3.1140351e-01   7.7145612e-02   5.7142857e-01
   5.0000000e-01   4.9438202e-01   4.0000000e-01   3.3333333e-01   3.5724138e-01   2.4561404e-01   1.5429122e-01   7.5000000e-01
   0.0000000e+00   1.5730337e-01   4.1904762e-01   6.6666667e-01   2.7137931e-01   4.3421053e-01   5.1398264e-01   5.1785714e-01
   5.0000000e-01   2.1573034e-01   3.0476190e-01   0.0000000e+00   1.0689655e-01   3.7719298e-01   2.0829315e-01   4.8214286e-01
   0.0000000e+00   7.8651685e-02   3.8095238e-01   6.6666667e-01   3.0344828e-01   2.5000000e-01   7.3288332e-02   6.7857143e-01
   0.0000000e+00   2.2471910e-01   4.0000000e-01   6.6666667e-01   3.7172414e-01   2.5877193e-01   3.3461909e-01   6.2500000e-01
   5.0000000e-01   2.6966292e-01   3.4285714e-01   6.6666667e-01   1.8551724e-01   3.9912281e-01   3.7126326e-01   5.5357143e-01
   5.0000000e-01   6.0674157e-01   3.4285714e-01   0.0000000e+00   1.5241379e-01   2.3684211e-01   2.3432980e-01   8.0357143e-01
   0.0000000e+00   1.2808989e-01   4.3809524e-01   6.6666667e-01   1.4724138e-01   3.3333333e-01   1.6779171e-01   4.6428571e-01
   0.0000000e+00   5.6853933e-01   5.9047619e-01   0.0000000e+00   3.6862069e-01   2.0614035e-01   1.4464802e-01   8.0357143e-01
   5.0000000e-01   4.7865169e-01   4.0000000e-01   6.6666667e-01   1.9172414e-01   4.9122807e-01   4.7348120e-01   6.7857143e-01
   0.0000000e+00   4.0449438e-01   3.4285714e-01   3.3333333e-01   2.6827586e-01   2.2368421e-01   1.1957570e-01   8.0357143e-01
   0.0000000e+00   2.2247191e-01   4.1904762e-01   6.6666667e-01   1.9068966e-01   4.2105263e-01   2.8736741e-01   5.5357143e-01
   0.0000000e+00   9.8314607e-02   2.8571429e-01   0.0000000e+00   1.3146552e-01   5.0438596e-01   1.1764706e-01   5.7142857e-01
   1.0000000e+00   5.0112360e-01   2.0952381e-01   3.3333333e-01   9.7586207e-02   2.2807018e-01   1.1861138e-01   7.3214286e-01
   1.0000000e+00   0.0000000e+00   0.0000000e+00   3.3333333e-01   0.0000000e+00   3.0701754e-01   2.3143684e-01   7.1428571e-01
   1.0000000e+00   4.9213483e-01   3.2380952e-01   6.6666667e-01   2.5793103e-01   2.1929825e-01   1.7743491e-01   5.8928571e-01
   0.0000000e+00   3.8764045e-01   6.1904762e-01   3.3333333e-01   8.8275862e-01   2.4122807e-01   2.9122469e-01   6.7857143e-01
   0.0000000e+00   1.5730337e-01   3.0476190e-01   6.6666667e-01   2.1137931e-01   3.0701754e-01   3.5101254e-01   4.6428571e-01
   0.0000000e+00   2.3595506e-01   4.3809524e-01   6.6666667e-01   2.3931034e-01   3.6403509e-01   3.6837030e-01   5.8928571e-01
   5.0000000e-01   7.2584270e-01   3.8095238e-01   0.0000000e+00   2.4448276e-01   2.0175439e-01   1.8418515e-01   7.1428571e-01
   0.0000000e+00   8.5393258e-02   3.6190476e-01   6.6666667e-01   1.7724138e-01   3.4210526e-01   2.4686596e-01   4.6428571e-01
   0.0000000e+00   6.1797753e-02   0.0000000e+00   6.6666667e-01   2.1551724e-02   0.0000000e+00   0.0000000e+00   3.0357143e-01
   5.0000000e-01   5.3707865e-01   2.8571429e-01   6.6666667e-01   1.9275862e-01   2.0175439e-01   2.0636451e-01   6.7857143e-01
   5.0000000e-01   6.8089888e-01   3.0476190e-01   0.0000000e+00   1.5551724e-01   2.0614035e-01   1.0511090e-01   8.3928571e-01
   0.0000000e+00   2.3820225e-01   3.6190476e-01   6.6666667e-01   1.6793103e-01   2.5438596e-01   2.0925747e-01   2.8571429e-01
   5.0000000e-01   5.5505618e-01   3.8095238e-01   6.6666667e-01   1.8448276e-01   3.0263158e-01   1.9768563e-01   6.0714286e-01
   0.0000000e+00   2.0000000e-01   3.8095238e-01   6.6666667e-01   3.4275862e-01   3.8596491e-01   6.0366442e-01   6.0714286e-01
   5.0000000e-01   1.5505618e-01   2.2857143e-01   3.3333333e-01   5.8275862e-02   4.2543860e-01   1.1475410e-01   4.6428571e-01
   5.0000000e-01   4.2696629e-01   4.0000000e-01   6.6666667e-01   5.4448276e-01   2.2368421e-01   4.8505304e-01   7.5000000e-01
   1.0000000e+00   3.7752809e-01   3.0476190e-01   3.3333333e-01   2.5896552e-01   3.2894737e-01   4.2140791e-01   6.4285714e-01
   1.0000000e+00   6.6292135e-01   3.2380952e-01   6.6666667e-01   2.5379310e-01   2.6315789e-01   1.3886210e-01   6.7857143e-01
   5.0000000e-01   2.8988764e-01   3.0476190e-01   0.0000000e+00   1.5137931e-01   1.8421053e-01   1.7357763e-01   7.5000000e-01
   0.0000000e+00   3.2584270e-01   3.0476190e-01   6.6666667e-01   2.0724138e-01   2.2368421e-01   2.1986500e-01   6.4285714e-01
   0.0000000e+00   8.5393258e-02   2.4761905e-01   6.6666667e-01   1.4620690e-01   5.3508772e-01   1.9093539e-01   6.0714286e-01
   0.0000000e+00   1.0561798e-01   2.8571429e-01   6.6666667e-01   1.3586207e-01   3.3333333e-01   1.7550627e-01   5.8928571e-01
   0.0000000e+00   1.5955056e-01   3.6190476e-01   6.6666667e-01   2.0310345e-01   4.2982456e-01   4.8216008e-01   5.7142857e-01
   0.0000000e+00   8.0898876e-02   1.5238095e-01   6.6666667e-01   8.3103448e-02   3.4210526e-01   1.9672131e-01   5.3571429e-01
   0.0000000e+00   1.3483146e-01   3.6190476e-01   0.0000000e+00   1.3275862e-01   2.2368421e-01   1.2150434e-01   7.5000000e-01
   0.0000000e+00   1.6404494e-01   4.9523810e-01   6.6666667e-01   3.4068966e-01   3.2456140e-01   3.2401157e-01   6.0714286e-01
   5.0000000e-01   3.3033708e-01   3.4285714e-01   0.0000000e+00   3.1172414e-01   3.2456140e-01   2.9508197e-01   5.7142857e-01
   1.0000000e+00   3.6629213e-01   2.2857143e-01   6.6666667e-01   5.4137931e-02   3.4649123e-01   1.7164899e-01   4.8214286e-01
   5.0000000e-01   4.8089888e-01   3.2380952e-01   3.3333333e-01   2.3206897e-01   3.5087719e-01   2.4204436e-01   6.0714286e-01
   5.0000000e-01   3.2359551e-01   1.7142857e-01   6.6666667e-01   1.0793103e-01   3.6403509e-01   1.9575699e-01   3.7500000e-01
   5.0000000e-01   4.6966292e-01   4.1904762e-01   3.3333333e-01   3.1793103e-01   2.1491228e-01   2.9122469e-01   7.1428571e-01
   0.0000000e+00   6.2921348e-02   3.0476190e-01   6.6666667e-01   1.6379310e-01   4.3421053e-01   3.6547734e-01   4.2857143e-01
   1.0000000e+00   4.3820225e-01   1.7142857e-01   0.0000000e+00   1.3586207e-01   2.0614035e-01   1.0028930e-01   5.7142857e-01
   0.0000000e+00   1.3707865e-01   2.6666667e-01   6.6666667e-01   9.3448276e-02   4.8684211e-01   1.9768563e-01   5.0000000e-01
   0.0000000e+00   4.3370787e-01   4.1904762e-01   6.6666667e-01   1.9068966e-01   2.1929825e-01   1.3886210e-01   7.1428571e-01
   1.0000000e+00   4.3146067e-01   2.8571429e-01   6.6666667e-01   2.0931034e-01   4.2105263e-01   4.6287367e-01   6.0714286e-01
   0.0000000e+00   2.6741573e-01   3.6190476e-01   6.6666667e-01   1.9689655e-01   3.8157895e-01   3.6258438e-01   6.7857143e-01
   1.0000000e+00   3.6179775e-01   2.8571429e-01   0.0000000e+00   2.1137931e-01   3.7280702e-01   5.1108968e-01   6.0714286e-01
   1.0000000e+00   3.7078652e-01   4.5714286e-01   3.3333333e-01   5.2689655e-01   2.0175439e-01   3.1147541e-01   7.5000000e-01
   5.0000000e-01   4.4044944e-01   3.0476190e-01   6.6666667e-01   1.6275862e-01   1.8859649e-01   1.4850530e-01   6.7857143e-01
   0.0000000e+00   4.2696629e-01   3.8095238e-01   0.0000000e+00   2.6413793e-01   2.2368421e-01   8.0038573e-02   8.3928571e-01
   0.0000000e+00   3.8876404e-01   5.5238095e-01   3.3333333e-01   4.2862069e-01   2.9385965e-01   3.4715526e-01   6.0714286e-01
   5.0000000e-01   5.4831461e-01   3.6190476e-01   0.0000000e+00   2.0827586e-01   1.9298246e-01   1.6489875e-01   7.5000000e-01
   0.0000000e+00   7.1910112e-02   4.1904762e-01   6.6666667e-01   2.4034483e-01   2.6754386e-01   1.9961427e-01   6.4285714e-01
   0.0000000e+00   7.1910112e-02   3.8095238e-01   6.6666667e-01   1.6275862e-01   1.7982456e-01   1.6586307e-01   5.8928571e-01
   0.0000000e+00   1.4157303e-01   3.0476190e-01   6.6666667e-01   2.1551724e-01   2.5877193e-01   2.3915140e-01   6.0714286e-01
   0.0000000e+00   2.2471910e-01   7.6190476e-01   6.6666667e-01   1.8448276e-01   3.8596491e-01   3.0858245e-02   6.9642857e-01
   5.0000000e-01   3.4382022e-01   2.6666667e-01   3.3333333e-01   2.8482759e-01   2.1491228e-01   1.0028930e-01   7.5000000e-01
   5.0000000e-01   2.6966292e-01   3.4285714e-01   0.0000000e+00   2.7862069e-01   1.7982456e-01   2.3915140e-01   3.7500000e-01
   5.0000000e-01   9.3632959e-02   1.5873016e-01   0.0000000e+00   9.8275862e-02   4.3421053e-01   1.7357763e-02   2.3214286e-01
   5.0000000e-01   5.3932584e-01   4.1904762e-01   0.0000000e+00   3.5413793e-01   2.9385965e-01   1.7647059e-01   6.7857143e-01
   0.0000000e+00   3.0561798e-01   3.8095238e-01   0.0000000e+00   2.1655172e-01   1.3596491e-01   2.0057859e-01   3.5714286e-01
   0.0000000e+00   2.2097378e-01   3.8095238e-01   6.6666667e-01   4.0000000e-01   1.9298246e-01   1.3886210e-01   7.1428571e-01
   1.0000000e+00   3.2808989e-01   3.6190476e-01   0.0000000e+00   3.0241379e-01   2.1929825e-01   3.3461909e-01   6.7857143e-01
   0.0000000e+00   1.0337079e-01   3.6190476e-01   6.6666667e-01   3.5413793e-01   2.6315789e-01   2.2854388e-01   5.8928571e-01
   0.0000000e+00   1.2134831e-01   3.6190476e-01   6.6666667e-01   2.8482759e-01   3.5526316e-01   1.6007715e-01   6.0714286e-01
   0.0000000e+00   6.3370787e-01   4.0000000e-01   3.3333333e-01   3.8931034e-01   1.8421053e-01   1.4079074e-01   7.5000000e-01
   1.0000000e+00   4.2696629e-01   3.4285714e-01   0.0000000e+00   1.2758621e-01   2.2807018e-01   7.0395371e-02   6.9642857e-01
   1.0000000e+00   5.8426966e-01   2.2857143e-01   6.6666667e-01   1.5137931e-01   2.7631579e-01   9.7396336e-02   5.7142857e-01
   5.0000000e-01   5.9325843e-01   3.4285714e-01   6.6666667e-01   1.4103448e-01   3.2894737e-01   2.6325940e-01   6.9642857e-01
   1.0000000e+00   7.4438202e-01   2.6190476e-01   0.0000000e+00   1.3146552e-01   3.3333333e-01   2.0057859e-01   6.7857143e-01
   1.0000000e+00   5.7303371e-01   2.0952381e-01   0.0000000e+00   2.7241379e-01   3.2894737e-01   4.0405014e-01   6.7857143e-01
   0.0000000e+00   2.5842697e-01   5.5238095e-01   6.6666667e-01   2.3103448e-01   3.2456140e-01   3.6740598e-01   5.1785714e-01
   1.0000000e+00   6.4719101e-01   2.2857143e-01   3.3333333e-01   7.7931034e-02   2.9824561e-01   6.3645130e-02   5.8928571e-01
   1.0000000e+00   5.4382022e-01   3.4285714e-01   0.0000000e+00   2.0724138e-01   2.0614035e-01   1.4175506e-01   7.3214286e-01
   1.0000000e+00   3.6404494e-01   2.2857143e-01   3.3333333e-01   1.2965517e-01   2.0175439e-01   1.8032787e-01   2.3214286e-01
   0.0000000e+00   1.6629213e-01   5.9047619e-01   6.6666667e-01   3.2310345e-01   2.5877193e-01   2.2372228e-01   5.8928571e-01
   5.0000000e-01   4.1123596e-01   2.2857143e-01   3.3333333e-01   8.5172414e-02   3.4210526e-01   1.1282546e-01   7.3214286e-01
   1.0000000e+00   7.3932584e-01   3.8095238e-01   0.0000000e+00   1.3275862e-01   2.6754386e-01   8.8717454e-02   6.9642857e-01
   0.0000000e+00   3.5505618e-01   3.6190476e-01   3.3333333e-01   3.0137931e-01   3.4649123e-01   2.0154291e-01   5.8928571e-01
   1.0000000e+00   4.2921348e-01   3.4285714e-01   3.3333333e-01   2.0000000e-01   3.3771930e-01   4.4358727e-01   4.4642857e-01
   1.0000000e+00   5.3707865e-01   3.8095238e-01   0.0000000e+00   3.5724138e-01   2.6315789e-01   1.6489875e-01   6.7857143e-01
   5.0000000e-01   1.9101124e-01   3.6190476e-01   6.6666667e-01   9.4482759e-02   2.8070175e-01   1.0511090e-01   4.8214286e-01
   5.0000000e-01   2.6292135e-01   4.0000000e-01   6.6666667e-01   1.6896552e-01   2.5438596e-01   1.6972035e-01   5.5357143e-01
   0.0000000e+00   2.0786517e-01   5.7142857e-01   6.6666667e-01   4.1465517e-01   2.3245614e-01   1.8997107e-01   6.4285714e-01
   5.0000000e-01   3.4831461e-01   3.2380952e-01   6.6666667e-01   2.2586207e-01   2.2807018e-01   1.6972035e-01   5.5357143e-01
   0.0000000e+00   3.1235955e-01   4.7619048e-01   0.0000000e+00   2.1241379e-01   2.3245614e-01   1.8322083e-01   7.8571429e-01
   0.0000000e+00   7.9775281e-01   3.8095238e-01   3.3333333e-01   1.8241379e-01   2.8070175e-01   3.6644166e-02   7.6785714e-01
   1.0000000e+00   7.8202247e-01   4.0000000e-01   3.3333333e-01   3.1275862e-01   2.3245614e-01   1.7936355e-01   8.3928571e-01
   0.0000000e+00   3.0561798e-01   4.5714286e-01   6.6666667e-01   1.6172414e-01   2.6315789e-01   1.4657666e-01   6.4285714e-01
   0.0000000e+00   1.7977528e-01   3.6190476e-01   6.6666667e-01   2.1551724e-01   3.0263158e-01   1.9864995e-01   4.8214286e-01
   5.0000000e-01   8.2397004e-02   3.4920635e-01   6.6666667e-01   2.1724138e-01   4.0350877e-01   1.8418515e-01   6.0714286e-01
   0.0000000e+00   1.9101124e-01   3.8095238e-01   0.0000000e+00   1.8551724e-01   4.2105263e-01   4.4455159e-01   5.3571429e-01
   0.0000000e+00   3.9775281e-01   5.3333333e-01   0.0000000e+00   5.7551724e-01   1.7543860e-01   4.1658631e-01   8.3928571e-01
   0.0000000e+00   1.3258427e-01   3.8095238e-01   6.6666667e-01   1.5862069e-01   2.8508772e-01   1.6779171e-01   4.8214286e-01
   0.0000000e+00   4.3146067e-01   5.1428571e-01   6.6666667e-01   2.9931034e-01   2.7631579e-01   1.5814851e-01   6.2500000e-01
   0.0000000e+00   2.6741573e-01   8.5714286e-01   6.6666667e-01   4.3482759e-01   3.1140351e-01   3.0279653e-01   6.4285714e-01
   1.0000000e+00   3.7528090e-01   2.0952381e-01   3.3333333e-01   1.0275862e-01   3.4210526e-01   9.9324976e-02   6.0714286e-01
   5.0000000e-01   2.5842697e-01   4.0000000e-01   6.6666667e-01   1.4620690e-01   3.1578947e-01   2.7868852e-01   5.3571429e-01
   1.0000000e+00   3.2134831e-01   4.1904762e-01   0.0000000e+00   2.4655172e-01   2.0175439e-01   2.2950820e-01   5.8928571e-01
   0.0000000e+00   1.3258427e-01   4.5714286e-01   6.6666667e-01   4.1310345e-01   3.9912281e-01   7.0684667e-01   6.7857143e-01
   5.0000000e-01   3.0786517e-01   3.0476190e-01   6.6666667e-01   2.0620690e-01   3.5087719e-01   2.0540019e-01   5.7142857e-01
   5.0000000e-01   2.3595506e-01   4.1904762e-01   6.6666667e-01   1.4827586e-01   2.8947368e-01   1.3211186e-01   6.4285714e-01
   5.0000000e-01   2.0449438e-01   4.7619048e-01   6.6666667e-01   2.3827586e-01   4.6052632e-01   2.9797493e-01   4.6428571e-01
   0.0000000e+00   3.5580524e-01   3.8095238e-01   6.6666667e-01   2.8620690e-01   3.6403509e-01   1.4754098e-01   6.0714286e-01
   5.0000000e-01   4.9213483e-01   3.2380952e-01   6.6666667e-01   2.2689655e-01   2.7192982e-01   2.2275796e-01   5.8928571e-01
   1.0000000e+00   1.9101124e-01   5.5238095e-01   6.6666667e-01   1.9172414e-01   3.4210526e-01   3.7994214e-01   5.5357143e-01
   0.0000000e+00   1.8651685e-01   3.4285714e-01   6.6666667e-01   9.3448276e-02   3.1578947e-01   1.0896818e-01   4.8214286e-01
   5.0000000e-01   1.5955056e-01   3.0476190e-01   0.0000000e+00   2.0413793e-01   3.8596491e-01   5.0916104e-01   6.0714286e-01
   0.0000000e+00   1.7078652e-01   4.5714286e-01   6.6666667e-01   3.2517241e-01   3.4649123e-01   6.6538091e-01   6.0714286e-01
   0.0000000e+00   3.4157303e-01   5.1428571e-01   6.6666667e-01   2.0000000e-01   0.0000000e+00   0.0000000e+00   6.4285714e-01
   0.0000000e+00   1.0112360e-01   4.3809524e-01   6.6666667e-01   1.4206897e-01   3.1140351e-01   2.5168756e-01   5.5357143e-01
   5.0000000e-01   2.4494382e-01   3.4285714e-01   6.6666667e-01   2.4862069e-01   2.3245614e-01   1.8514947e-01   5.8928571e-01
   5.0000000e-01   2.3370787e-01   3.4285714e-01   6.6666667e-01   1.8344828e-01   3.8596491e-01   3.5583414e-01   6.4285714e-01
   0.0000000e+00   6.1573034e-01   2.6666667e-01   6.6666667e-01   1.8344828e-01   2.8508772e-01   9.6432015e-02   7.6785714e-01
   5.0000000e-01   3.1460674e-01   4.0000000e-01   6.6666667e-01   1.0482759e-01   4.5175439e-01   2.6518804e-01   5.5357143e-01
   1.0000000e+00   4.5168539e-01   4.0000000e-01   3.3333333e-01   1.6482759e-01   2.3245614e-01   1.1668274e-01   7.3214286e-01
   0.0000000e+00   1.8352060e-01   4.1269841e-01   6.6666667e-01   3.0172414e-01   4.2982456e-01   2.3818708e-01   5.1785714e-01
   0.0000000e+00   3.2359551e-01   6.0952381e-01   6.6666667e-01   4.4620690e-01   4.4298246e-01   7.7724204e-01   6.4285714e-01
   0.0000000e+00   2.2471910e-02   2.6666667e-01   6.6666667e-01   1.1206897e-01   4.3421053e-01   2.0925747e-01   4.4642857e-01
   0.0000000e+00   2.0224719e-01   7.0476190e-01   0.0000000e+00   2.2896552e-01   4.9122807e-01   5.7762777e-01   5.1785714e-01
   0.0000000e+00   1.6853933e-01   8.5714286e-01   6.6666667e-01   6.5517241e-01   0.0000000e+00   0.0000000e+00   6.2500000e-01
   1.0000000e+00   3.9550562e-01   3.8095238e-01   6.6666667e-01   1.2655172e-01   2.1929825e-01   1.2150434e-01   6.4285714e-01
   0.0000000e+00   2.6292135e-01   5.7142857e-01   6.6666667e-01   2.9620690e-01   2.5000000e-01   1.6586307e-01   6.0714286e-01
   0.0000000e+00   3.1460674e-01   6.6666667e-01   6.6666667e-01   1.0689655e-01   0.0000000e+00   0.0000000e+00   8.3928571e-01
   5.0000000e-01   5.5505618e-01   6.0952381e-01   0.0000000e+00   2.7137931e-01   1.8421053e-01   1.5043394e-01   7.6785714e-01
   5.0000000e-01   6.1573034e-01   4.3809524e-01   0.0000000e+00   1.7206897e-01   2.3684211e-01   2.2372228e-01   7.3214286e-01
   0.0000000e+00   4.2921348e-01   4.9523810e-01   0.0000000e+00   1.8862069e-01   1.6666667e-01   1.8804243e-01   8.0357143e-01
   0.0000000e+00   4.5168539e-01   6.0952381e-01   6.6666667e-01   2.6724138e-01   1.6228070e-01   3.2594021e-01   7.1428571e-01
   5.0000000e-01   1.8651685e-01   4.0000000e-01   6.6666667e-01   1.0793103e-01   2.8070175e-01   1.9382835e-01   5.0000000e-01
   5.0000000e-01   1.6853933e-01   4.3809524e-01   6.6666667e-01   1.3379310e-01   2.6315789e-01   1.2632594e-01   6.4285714e-01
   5.0000000e-01   3.3932584e-01   4.5714286e-01   0.0000000e+00   2.0620690e-01   1.9736842e-01   2.3818708e-01   7.3214286e-01
   0.0000000e+00   2.2921348e-01   4.7619048e-01   6.6666667e-01   9.0344828e-02   4.7368421e-01   1.9768563e-01   5.8928571e-01
   1.0000000e+00   5.4157303e-01   3.8095238e-01   0.0000000e+00   1.9482759e-01   2.2368421e-01   7.8109932e-02   6.9642857e-01
   5.0000000e-01   2.1348315e-01   5.1428571e-01   6.6666667e-01   2.2482759e-01   5.7894737e-01   5.2266152e-01   4.8214286e-01
   5.0000000e-01   3.9325843e-01   4.1904762e-01   6.6666667e-01   2.5068966e-01   3.2894737e-01   3.1726133e-01   6.0714286e-01
   5.0000000e-01   4.6292135e-01   2.6666667e-01   6.6666667e-01   1.4413793e-01   3.2456140e-01   2.4204436e-01   5.8928571e-01
   0.0000000e+00   1.6404494e-01   3.6190476e-01   6.6666667e-01   9.9655172e-02   3.2017544e-01   1.1861138e-01   6.0714286e-01
   0.0000000e+00   1.8426966e-01   3.2380952e-01   6.6666667e-01   2.6827586e-01   3.8596491e-01   3.7897782e-01   6.2500000e-01
   5.0000000e-01   4.2471910e-01   3.8095238e-01   3.3333333e-01   2.3310345e-01   2.5438596e-01   1.2729026e-01   7.5000000e-01
   0.0000000e+00   1.5730337e-01   5.3333333e-01   6.6666667e-01   2.4758621e-01   2.0175439e-01   1.1186114e-01   6.2500000e-01
   5.0000000e-01   2.9887640e-01   4.3809524e-01   6.6666667e-01   4.2551724e-01   3.7280702e-01   4.3876567e-01   6.0714286e-01
   1.0000000e+00   5.8426966e-01   4.5714286e-01   3.3333333e-01   1.5448276e-01   2.3684211e-01   9.5467695e-02   6.0714286e-01
   1.0000000e+00   6.0898876e-01   4.3809524e-01   0.0000000e+00   1.5965517e-01   1.9736842e-01   7.9074253e-02   7.3214286e-01
   5.0000000e-01   5.2134831e-01   4.7619048e-01   6.6666667e-01   1.8758621e-01   2.1491228e-01   1.6200579e-01   5.3571429e-01
   0.0000000e+00   3.2584270e-01   4.1269841e-01   6.6666667e-01   2.5517241e-01   4.3859649e-01   1.8900675e-01   6.0714286e-01
   1.0000000e+00   4.6292135e-01   3.2380952e-01   0.0000000e+00   3.6551724e-02   1.9298246e-01   1.4754098e-01   6.7857143e-01
   5.0000000e-01   7.5056180e-01   2.2857143e-01   0.0000000e+00   5.0000000e-02   2.1929825e-01   4.7251688e-02   7.3214286e-01
   1.0000000e+00   5.4831461e-01   4.3809524e-01   6.6666667e-01   1.9172414e-01   1.6666667e-01   8.3895853e-02   7.3214286e-01
   5.0000000e-01   3.8202247e-01   4.3809524e-01   6.6666667e-01   1.7413793e-01   2.4561404e-01   1.8611379e-01   6.6071429e-01
   0.0000000e+00   2.4438202e-01   5.9523810e-01   6.6666667e-01   2.8405172e-01   4.0350877e-01   3.0183221e-01   6.0714286e-01
   0.0000000e+00   2.6966292e-01   8.5714286e-01   6.6666667e-01   4.0793103e-01   3.8596491e-01   6.8563163e-01   5.5357143e-01
   0.0000000e+00   6.2921348e-01   4.0000000e-01   3.3333333e-01   2.4551724e-01   3.5526316e-01   2.2950820e-01   5.8928571e-01
   5.0000000e-01   5.5730337e-01   5.1428571e-01   3.3333333e-01   3.4586207e-01   2.2807018e-01   2.7772420e-01   7.1428571e-01
   1.0000000e+00   0.0000000e+00   0.0000000e+00   6.6666667e-01   0.0000000e+00   3.1578947e-01   2.5361620e-01   6.0714286e-01
   0.0000000e+00   2.9662921e-01   4.5714286e-01   0.0000000e+00   1.3068966e-01   2.5877193e-01   2.9893925e-02   4.8214286e-01
   0.0000000e+00   5.1910112e-01   5.5238095e-01   6.6666667e-01   2.0827586e-01   2.5000000e-01   1.4464802e-01   6.7857143e-01
   0.0000000e+00   2.9213483e-01   4.7619048e-01   6.6666667e-01   4.4413793e-01   2.2368421e-01   1.2150434e-01   6.6071429e-01
   0.0000000e+00   2.0224719e-01   5.5238095e-01   6.6666667e-01   1.7000000e-01   4.7368421e-01   4.2140791e-01   6.0714286e-01
   1.0000000e+00   4.1797753e-01   4.3809524e-01   0.0000000e+00   2.4965517e-01   2.5438596e-01   1.9286403e-01   6.7857143e-01
   5.0000000e-01   2.4494382e-01   4.0000000e-01   3.3333333e-01   1.5241379e-01   2.1929825e-01   1.9864995e-01   6.9642857e-01
   5.0000000e-01   3.6853933e-01   3.8095238e-01   0.0000000e+00   3.9448276e-01   2.9824561e-01   4.8023144e-01   5.7142857e-01
   5.0000000e-01   7.3033708e-01   3.4285714e-01   6.6666667e-01   1.5551724e-01   1.7105263e-01   6.2680810e-02   7.3214286e-01
   0.0000000e+00   5.1460674e-01   2.0952381e-01   6.6666667e-01   2.1344828e-01   3.4210526e-01   3.7319190e-01   6.0714286e-01
   5.0000000e-01   5.4157303e-01   2.6666667e-01   3.3333333e-01   1.7517241e-01   2.3245614e-01   9.5467695e-02   7.1428571e-01
   5.0000000e-01   1.5955056e-01   2.6666667e-01   6.6666667e-01   1.5758621e-01   3.5964912e-01   2.9315333e-01   6.9642857e-01
   0.0000000e+00   2.4719101e-01   5.9047619e-01   6.6666667e-01   3.4068966e-01   3.1140351e-01   6.0559306e-01   5.8928571e-01
   5.0000000e-01   4.2247191e-01   3.2380952e-01   6.6666667e-01   2.0724138e-01   2.9824561e-01   2.0540019e-01   6.7857143e-01
   5.0000000e-01   4.0674157e-01   5.5238095e-01   6.6666667e-01   2.0620690e-01   3.0701754e-01   4.6673095e-01   6.2500000e-01
   1.0000000e+00   7.1460674e-01   4.3809524e-01   6.6666667e-01   1.9379310e-01   2.1052632e-01   1.6104147e-01   7.5000000e-01
   0.0000000e+00   2.6741573e-01   5.1428571e-01   6.6666667e-01   3.1793103e-01   3.6403509e-01   5.1591128e-01   5.1785714e-01
   0.0000000e+00   9.8314607e-02   3.5714286e-01   6.6666667e-01   2.7241379e-01   3.2017544e-01   1.5718419e-01   6.7857143e-01
   0.0000000e+00   5.7303371e-01   4.7619048e-01   3.3333333e-01   1.9482759e-01   2.1052632e-01   9.1610415e-02   8.0357143e-01
   1.0000000e+00   4.4269663e-01   2.8571429e-01   6.6666667e-01   9.7586207e-02   5.5701754e-01   2.2661524e-01   4.2857143e-01
   1.0000000e+00   5.7078652e-01   4.1904762e-01   3.3333333e-01   1.1724138e-01   2.5000000e-01   1.0896818e-01   7.5000000e-01
   1.0000000e+00   3.1460674e-01   5.1428571e-01   6.6666667e-01   1.9275862e-01   3.1140351e-01   1.1861138e-01   3.3928571e-01
   1.0000000e+00   4.6516854e-01   3.2380952e-01   3.3333333e-01   1.2137931e-01   2.2807018e-01   5.8823529e-02   6.7857143e-01
   0.0000000e+00   1.7528090e-01   6.8571429e-01   6.6666667e-01   1.5448276e-01   4.1228070e-01   3.7222758e-01   6.4285714e-01
   0.0000000e+00   6.4943820e-01   3.6190476e-01   0.0000000e+00   2.4862069e-01   2.1052632e-01   8.7753134e-02   8.0357143e-01
   1.0000000e+00   7.7303371e-01   4.9523810e-01   0.0000000e+00   2.1034483e-01   2.0175439e-01   9.3539055e-02   7.6785714e-01
   5.0000000e-01   2.0898876e-01   4.1904762e-01   6.6666667e-01   1.3379310e-01   3.4649123e-01   1.5621986e-01   5.5357143e-01
   0.0000000e+00   3.6853933e-01   3.2380952e-01   6.6666667e-01   2.0310345e-01   4.0350877e-01   3.0376085e-01   6.7857143e-01
   5.0000000e-01   7.5505618e-01   3.4285714e-01   3.3333333e-01   1.7620690e-01   2.1929825e-01   9.7396336e-02   7.5000000e-01
   5.0000000e-01   2.9213483e-01   3.6190476e-01   6.6666667e-01   2.0620690e-01   3.2894737e-01   4.8119576e-01   5.5357143e-01
   0.0000000e+00   3.2584270e-01   4.1904762e-01   0.0000000e+00   2.2482759e-01   4.2982456e-01   7.7338476e-01   4.4642857e-01
   0.0000000e+00   3.5056180e-01   4.5714286e-01   6.6666667e-01   1.8137931e-01   2.2807018e-01   1.0125362e-01   7.5000000e-01
   5.0000000e-01   3.2584270e-01   4.1904762e-01   6.6666667e-01   1.6793103e-01   2.8070175e-01   1.8225651e-01   5.0000000e-01
   0.0000000e+00   2.1348315e-01   3.8095238e-01   6.6666667e-01   1.5862069e-01   3.8596491e-01   2.0636451e-01   5.8928571e-01
   5.0000000e-01   3.7078652e-01   3.6190476e-01   6.6666667e-01   8.9310345e-02   3.5087719e-01   1.5718419e-01   4.4642857e-01
   1.0000000e+00   5.8876404e-01   4.0000000e-01   3.3333333e-01   9.4482759e-02   3.4210526e-01   2.8351013e-01   5.3571429e-01
   5.0000000e-01   5.2808989e-01   3.8095238e-01   6.6666667e-01   2.2275862e-01   2.5438596e-01   2.1504339e-01   6.2500000e-01
   0.0000000e+00   5.8426966e-01   4.0000000e-01   0.0000000e+00   1.1775862e-01   1.4473684e-01   1.3982642e-01   6.7857143e-01
   5.0000000e-01   3.6179775e-01   4.7619048e-01   3.3333333e-01   2.1758621e-01   2.2807018e-01   1.2536162e-01   8.0357143e-01
   0.0000000e+00   3.6516854e-01   4.7619048e-01   3.3333333e-01   4.7672414e-01   0.0000000e+00   0.0000000e+00   7.3214286e-01
   1.0000000e+00   5.7078652e-01   3.8095238e-01   0.0000000e+00   2.1551724e-01   2.1929825e-01   6.8466731e-02   7.3214286e-01
   5.0000000e-01   6.5842697e-01   3.6190476e-01   0.0000000e+00   2.0413793e-01   2.0175439e-01   3.0858245e-02   6.9642857e-01
   5.0000000e-01   4.6966292e-01   2.8571429e-01   6.6666667e-01   1.9275862e-01   2.2807018e-01   1.6297011e-01   7.1428571e-01
   1.0000000e+00   5.9550562e-01   2.2857143e-01   0.0000000e+00   9.2413793e-02   2.3245614e-01   6.1716490e-02   7.6785714e-01
   0.0000000e+00   1.3258427e-01   5.5238095e-01   6.6666667e-01   1.8758621e-01   2.4122807e-01   1.6104147e-01   5.5357143e-01
   1.0000000e+00   6.1123596e-01   4.1904762e-01   3.3333333e-01   2.2896552e-01   2.1052632e-01   1.1861138e-01   7.3214286e-01
   0.0000000e+00   5.3707865e-01   4.1904762e-01   6.6666667e-01   3.1068966e-01   2.1052632e-01   2.2082932e-01   8.0357143e-01
   1.0000000e+00   5.3258427e-01   4.0000000e-01   6.6666667e-01   1.3896552e-01   2.1929825e-01   7.3288332e-02   6.6071429e-01
   0.0000000e+00   1.1011236e-01   5.5238095e-01   6.6666667e-01   2.2689655e-01   2.9385965e-01   1.8707811e-01   5.5357143e-01
   0.0000000e+00   2.4719101e-01   4.7619048e-01   6.6666667e-01   3.8103448e-01   4.3859649e-01   2.1793635e-01   6.0714286e-01
   1.0000000e+00   4.9887640e-01   3.6190476e-01   6.6666667e-01   2.2689655e-01   2.1929825e-01   2.3529412e-01   6.4285714e-01
   5.0000000e-01   3.7752809e-01   6.0952381e-01   3.3333333e-01   3.7482759e-01   4.5175439e-01   7.8013500e-01   5.1785714e-01
   0.0000000e+00   3.9550562e-01   3.8095238e-01   6.6666667e-01   4.4724138e-01   3.6403509e-01   5.1301832e-01   5.5357143e-01
   1.0000000e+00   5.6179775e-01   2.8571429e-01   0.0000000e+00   7.4827586e-02   1.7982456e-01   9.9324976e-02   7.5000000e-01
   1.0000000e+00   7.3258427e-01   3.8095238e-01   0.0000000e+00   1.4310345e-01   1.7982456e-01   1.3596914e-01   8.3928571e-01
   0.0000000e+00   4.2471910e-01   6.4761905e-01   0.0000000e+00   3.5517241e-01   1.7543860e-01   1.2439730e-01   6.9642857e-01
   1.0000000e+00   3.9775281e-01   3.8095238e-01   0.0000000e+00   1.8241379e-01   2.2368421e-01   1.8804243e-01   4.4642857e-01
   5.0000000e-01   6.4494382e-01   4.1904762e-01   0.0000000e+00   2.3413793e-01   1.8859649e-01   9.7396336e-02   8.3928571e-01
   0.0000000e+00   1.0337079e-01   2.6666667e-01   6.6666667e-01   8.3103448e-02   2.6315789e-01   1.0414658e-01   5.7142857e-01
   0.0000000e+00   2.7415730e-01   4.3809524e-01   6.6666667e-01   2.0724138e-01   3.2017544e-01   2.2854388e-01   5.8928571e-01
   0.0000000e+00   2.4044944e-01   5.1428571e-01   0.0000000e+00   4.1724138e-01   3.5526316e-01   8.5053038e-01   5.7142857e-01
   0.0000000e+00   2.9662921e-01   3.4285714e-01   3.3333333e-01   2.0206897e-01   1.9298246e-01   6.8466731e-02   8.0357143e-01
   1.0000000e+00   8.5393258e-01   3.4285714e-01   0.0000000e+00   2.2275862e-01   1.7543860e-01   1.6297011e-01   7.5000000e-01
   0.0000000e+00   1.8651685e-01   4.7619048e-01   6.6666667e-01   1.6793103e-01   4.1228070e-01   2.1118611e-01   4.6428571e-01
   1.0000000e+00   5.2584270e-01   3.8095238e-01   6.6666667e-01   1.8551724e-01   3.0263158e-01   1.5718419e-01   6.2500000e-01
   1.0000000e+00   6.6516854e-01   6.2857143e-01   0.0000000e+00   2.5482759e-01   2.1052632e-01   1.2632594e-01   7.3214286e-01
   5.0000000e-01   3.1685393e-01   3.6190476e-01   6.6666667e-01   3.0551724e-01   2.8947368e-01   1.7743491e-01   6.2500000e-01
   0.0000000e+00   5.3483146e-01   3.4285714e-01   3.3333333e-01   2.7965517e-01   3.2017544e-01   2.1600771e-01   6.2500000e-01
   1.0000000e+00   7.3595506e-01   4.5238095e-01   0.0000000e+00   4.0172414e-01   2.0175439e-01   1.5139826e-01   6.7857143e-01
   1.0000000e+00   2.2471910e-01   4.7619048e-01   6.6666667e-01   3.3965517e-01   0.0000000e+00   0.0000000e+00   5.5357143e-01
   0.0000000e+00   1.9550562e-01   3.4285714e-01   6.6666667e-01   1.6896552e-01   4.4298246e-01   2.0540019e-01   5.1785714e-01
   1.0000000e+00   5.0786517e-01   4.1904762e-01   0.0000000e+00   3.8413793e-01   2.1052632e-01   3.7994214e-01   6.2500000e-01
   1.0000000e+00   5.2134831e-01   1.1428571e-01   3.3333333e-01   7.4827586e-02   3.0263158e-01   1.6972035e-01   5.8928571e-01
   5.0000000e-01   3.5955056e-01   1.1428571e-01   6.6666667e-01   1.3068966e-01   6.2719298e-01   2.4493732e-01   4.4642857e-01
   0.0000000e+00   1.3707865e-01   5.9047619e-01   6.6666667e-01   2.7758621e-01   3.3771930e-01   5.0530376e-01   6.2500000e-01
   0.0000000e+00   0.0000000e+00   0.0000000e+00   6.6666667e-01   0.0000000e+00   3.4210526e-01   4.3008679e-01   6.2500000e-01
   0.0000000e+00   1.7977528e-01   5.5238095e-01   6.6666667e-01   3.0241379e-01   3.3333333e-01   1.8900675e-01   5.1785714e-01
   0.0000000e+00   8.9887640e-02   3.2380952e-01   6.6666667e-01   3.6862069e-01   3.7280702e-01   2.7097396e-01   5.8928571e-01
   0.0000000e+00   2.2921348e-01   2.6666667e-01   6.6666667e-01   1.9586207e-01   3.7719298e-01   2.3336548e-01   5.1785714e-01
   0.0000000e+00   2.0000000e-01   4.0000000e-01   6.6666667e-01   4.1620690e-01   3.3333333e-01   6.5091610e-01   5.3571429e-01
   0.0000000e+00   4.2696629e-01   6.8571429e-01   3.3333333e-01   4.4206897e-01   4.9561404e-01   1.0000000e+00   6.2500000e-01
   0.0000000e+00   5.4831461e-01   4.9523810e-01   6.6666667e-01   1.1103448e-01   2.0614035e-01   6.5573770e-02   7.1428571e-01
   5.0000000e-01   6.1348315e-01   3.2380952e-01   0.0000000e+00   2.7241379e-01   2.1052632e-01   3.1243973e-01   6.2500000e-01
   5.0000000e-01   6.6966292e-01   3.0476190e-01   3.3333333e-01   1.2034483e-01   2.3684211e-01   1.2246866e-01   7.6785714e-01
   0.0000000e+00   2.0898876e-01   6.8571429e-01   0.0000000e+00   3.8620690e-01   3.4649123e-01   6.2873674e-01   6.2500000e-01
   5.0000000e-01   2.8988764e-01   4.5714286e-01   0.0000000e+00   3.8724138e-01   2.7631579e-01   4.1755063e-01   6.2500000e-01
   0.0000000e+00   1.0112360e-01   2.6666667e-01   6.6666667e-01   7.6896552e-02   4.2982456e-01   1.0028930e-01   4.6428571e-01
   0.0000000e+00   3.6629213e-01   5.3333333e-01   6.6666667e-01   3.9241379e-01   2.8508772e-01   2.4783028e-01   6.0714286e-01
   1.0000000e+00   5.9325843e-01   4.3809524e-01   3.3333333e-01   2.8172414e-01   2.2368421e-01   3.1726133e-01   7.6785714e-01
   0.0000000e+00   1.1685393e-01   4.0000000e-01   6.6666667e-01   3.0655172e-01   3.2456140e-01   2.7290260e-01   6.6071429e-01
   0.0000000e+00   1.9101124e-01   8.5714286e-01   6.6666667e-01   7.2758621e-01   0.0000000e+00   0.0000000e+00   6.6071429e-01
   5.0000000e-01   1.5730337e-01   4.0000000e-01   6.6666667e-01   2.3310345e-01   3.4649123e-01   4.4165863e-01   5.1785714e-01
   5.0000000e-01   6.1797753e-01   3.0476190e-01   6.6666667e-01   2.0206897e-01   2.0175439e-01   1.5621986e-01   7.6785714e-01
   0.0000000e+00   1.6629213e-01   4.3809524e-01   6.6666667e-01   1.2137931e-01   3.2894737e-01   2.4783028e-01   3.9285714e-01
   1.0000000e+00   5.3033708e-01   2.4761905e-01   0.0000000e+00   1.0172414e-01   2.5438596e-01   5.1108968e-02   7.3214286e-01
   5.0000000e-01   6.6966292e-01   3.6190476e-01   6.6666667e-01   2.1862069e-01   2.1052632e-01   1.6297011e-01   7.6785714e-01
   0.0000000e+00   0.0000000e+00   0.0000000e+00   6.6666667e-01   0.0000000e+00   2.5877193e-01   2.3432980e-01   6.0714286e-01
   0.0000000e+00   1.3033708e-01   4.5714286e-01   0.0000000e+00   2.7758621e-01   4.1228070e-01   2.2950820e-01   5.8928571e-01
   0.0000000e+00   2.3146067e-01   5.3333333e-01   6.6666667e-01   3.0862069e-01   3.9035088e-01   6.4802314e-01   6.6071429e-01
   0.0000000e+00   1.7303371e-01   2.6666667e-01   6.6666667e-01   9.6551724e-02   3.3771930e-01   1.6972035e-01   4.2857143e-01
   5.0000000e-01   4.0898876e-01   3.2380952e-01   6.6666667e-01   2.1862069e-01   3.5087719e-01   4.5419479e-01   7.5000000e-01
   0.0000000e+00   1.3483146e-01   3.8095238e-01   6.6666667e-01   1.1853448e-01   3.3771930e-01   3.7608486e-02   6.6071429e-01
   0.0000000e+00   4.1797753e-01   3.4285714e-01   0.0000000e+00   1.1517241e-01   3.1578947e-01   1.0993250e-01   5.7142857e-01
   1.0000000e+00   7.7977528e-01   2.8571429e-01   6.6666667e-01   2.1137931e-01   1.7982456e-01   3.1822565e-02   8.2142857e-01
   1.0000000e+00   1.2808989e-01   4.5714286e-01   6.6666667e-01   1.4206897e-01   2.5877193e-01   7.1359691e-02   5.1785714e-01
   0.0000000e+00   4.2134831e-01   6.1904762e-01   3.3333333e-01   3.7844828e-01   0.0000000e+00   0.0000000e+00   8.0357143e-01
   0.0000000e+00   5.4606742e-01   4.9523810e-01   0.0000000e+00   2.4448276e-01   1.9298246e-01   1.3211186e-01   8.9285714e-01
   0.0000000e+00   3.4157303e-01   3.4285714e-01   6.6666667e-01   3.5724138e-01   2.2807018e-01   2.7579556e-01   7.3214286e-01
   0.0000000e+00   3.5730337e-01   2.6666667e-01   6.6666667e-01   1.3068966e-01   3.5964912e-01   2.8543877e-01   6.2500000e-01
   5.0000000e-01   5.1685393e-01   3.6190476e-01   0.0000000e+00   5.3103448e-02   1.5789474e-01   2.2565092e-01   8.0357143e-01
   0.0000000e+00   1.7078652e-01   2.2857143e-01   6.6666667e-01   1.1310345e-01   2.9385965e-01   2.0636451e-01   6.4285714e-01
   5.0000000e-01   3.8876404e-01   3.0476190e-01   6.6666667e-01   1.2344828e-01   3.2017544e-01   1.5718419e-01   5.8928571e-01
   5.0000000e-01   5.6179775e-01   3.4285714e-01   0.0000000e+00   2.0310345e-01   2.0175439e-01   2.1986500e-01   6.4285714e-01
   0.0000000e+00   3.7752809e-01   3.4285714e-01   0.0000000e+00   1.4103448e-01   1.7543860e-01   4.7251688e-02   8.3928571e-01
   5.0000000e-01   5.4382022e-01   3.6190476e-01   6.6666667e-01   1.4724138e-01   2.8508772e-01   1.2246866e-01   6.2500000e-01
   1.0000000e+00   4.3595506e-01   4.7619048e-01   6.6666667e-01   2.9310345e-01   1.7543860e-01   3.3172613e-01   4.6428571e-01
   5.0000000e-01   2.8764045e-01   2.6666667e-01   6.6666667e-01   1.3896552e-01   3.9035088e-01   3.5486982e-01   6.4285714e-01
   5.0000000e-01   6.5617978e-01   2.6666667e-01   3.3333333e-01   1.4206897e-01   2.5438596e-01   1.3018322e-01   7.1428571e-01
   1.0000000e+00   4.5168539e-01   6.2857143e-01   6.6666667e-01   2.2689655e-01   4.6929825e-01   5.5351977e-01   4.8214286e-01
   5.0000000e-01   1.6179775e-01   4.1904762e-01   6.6666667e-01   1.3482759e-01   2.7192982e-01   1.2536162e-01   5.5357143e-01
   5.0000000e-01   5.9550562e-01   3.0476190e-01   0.0000000e+00   1.7206897e-01   2.0614035e-01   5.7859209e-02   7.5000000e-01
   0.0000000e+00   7.1910112e-02   5.5238095e-01   6.6666667e-01   3.0137931e-01   4.1228070e-01   3.9344262e-01   6.2500000e-01
   1.0000000e+00   2.0674157e-01   2.8571429e-01   6.6666667e-01   1.0172414e-01   2.8070175e-01   1.5911283e-01   5.5357143e-01
   0.0000000e+00   1.7752809e-01   4.3809524e-01   6.6666667e-01   2.0413793e-01   2.7631579e-01   2.6422372e-01   5.1785714e-01
   1.0000000e+00   6.8089888e-01   2.2857143e-01   3.3333333e-01   1.2137931e-01   1.9736842e-01   1.4464802e-01   7.5000000e-01
   0.0000000e+00   2.3595506e-01   5.7142857e-01   6.6666667e-01   2.2275862e-01   3.0701754e-01   3.3269045e-01   5.5357143e-01
   0.0000000e+00   2.9494382e-01   5.2380952e-01   6.6666667e-01   1.1853448e-01   0.0000000e+00   0.0000000e+00   8.3928571e-01
   0.0000000e+00   1.7752809e-01   3.6190476e-01   6.6666667e-01   3.0862069e-01   2.2807018e-01   4.5323047e-02   6.2500000e-01
   0.0000000e+00   1.5730337e-01   3.8095238e-01   3.3333333e-01   2.3620690e-01   0.0000000e+00   0.0000000e+00   6.6071429e-01
   1.0000000e+00   8.3146067e-01   5.3333333e-01   0.0000000e+00   1.9793103e-01   1.8859649e-01   4.6287367e-02   7.5000000e-01
   0.0000000e+00   5.2584270e-01   4.7619048e-01   6.6666667e-01   3.8827586e-01   2.8947368e-01   7.7242044e-01   7.3214286e-01
   5.0000000e-01   3.7303371e-01   3.8095238e-01   6.6666667e-01   3.9034483e-01   2.9824561e-01   4.7348120e-01   6.6071429e-01
   0.0000000e+00   2.9438202e-01   3.6190476e-01   0.0000000e+00   2.8793103e-01   3.6403509e-01   9.8360656e-02   5.3571429e-01
   0.0000000e+00   2.1123596e-01   4.3809524e-01   6.6666667e-01   2.7137931e-01   2.1929825e-01   2.2372228e-01   5.0000000e-01
   1.0000000e+00   4.5168539e-01   4.0000000e-01   6.6666667e-01   3.0655172e-01   3.0701754e-01   2.9315333e-01   6.0714286e-01
   0.0000000e+00   1.1460674e-01   1.9047619e-01   6.6666667e-01   7.6896552e-02   3.0263158e-01   1.2150434e-01   3.5714286e-01
   5.0000000e-01   2.0449438e-01   3.8095238e-01   6.6666667e-01   2.4448276e-01   3.6403509e-01   1.6875603e-01   6.0714286e-01
   0.0000000e+00   1.7415730e-01   4.7619048e-01   6.6666667e-01   5.0000000e-01   2.6315789e-01   5.0241080e-01   6.6071429e-01
   0.0000000e+00   4.0224719e-01   4.1904762e-01   6.6666667e-01   2.2379310e-01   2.6754386e-01   9.4503375e-02   6.4285714e-01
   5.0000000e-01   2.2247191e-01   4.5714286e-01   0.0000000e+00   1.8241379e-01   5.1754386e-01   4.5226615e-01   5.1785714e-01
   5.0000000e-01   5.8876404e-01   2.8571429e-01   3.3333333e-01   1.3793103e-01   2.2368421e-01   2.0347155e-01   7.3214286e-01
   1.0000000e+00   8.8089888e-01   5.9047619e-01   0.0000000e+00   2.3827586e-01   2.2807018e-01   2.3336548e-01   8.7500000e-01
   5.0000000e-01   7.7752809e-01   5.3333333e-01   3.3333333e-01   3.4172414e-01   2.0175439e-01   1.6972035e-01   8.3928571e-01
   5.0000000e-01   3.5955056e-01   3.8095238e-01   0.0000000e+00   3.0344828e-01   1.9736842e-01   3.2111861e-01   6.2500000e-01
   1.0000000e+00   5.9550562e-01   2.8571429e-01   0.0000000e+00   1.8448276e-01   2.2368421e-01   8.1967213e-02   8.3928571e-01
   0.0000000e+00   1.5955056e-01   2.6666667e-01   6.6666667e-01   1.5758621e-01   3.1140351e-01   1.9286403e-01   6.7857143e-01
   0.0000000e+00   1.6629213e-01   3.8095238e-01   6.6666667e-01   2.1551724e-01   2.9385965e-01   2.9026037e-01   6.4285714e-01
   1.0000000e+00   7.8202247e-01   3.0476190e-01   0.0000000e+00   3.4482759e-01   2.7631579e-01   2.7772420e-01   7.1428571e-01
   1.0000000e+00   4.7191011e-01   3.6190476e-01   3.3333333e-01   3.8620690e-01   2.5000000e-01   2.9893925e-01   6.9642857e-01
   5.0000000e-01   1.6853933e-01   4.0000000e-01   6.6666667e-01   2.4344828e-01   3.9035088e-01   5.6219865e-01   5.0000000e-01
   0.0000000e+00   3.0786517e-01   4.1904762e-01   3.3333333e-01   2.1241379e-01   2.5000000e-01   1.5814851e-01   7.6785714e-01
   0.0000000e+00   5.9550562e-01   4.3809524e-01   3.3333333e-01   1.5344828e-01   2.0175439e-01   5.5930569e-02   7.3214286e-01
   0.0000000e+00   1.2584270e-01   2.4761905e-01   6.6666667e-01   1.9379310e-01   2.6315789e-01   2.2661524e-01   6.2500000e-01
   1.0000000e+00   2.0898876e-01   3.0476190e-01   6.6666667e-01   8.6206897e-02   3.4210526e-01   1.7068467e-01   3.7500000e-01
   1.0000000e+00   2.1797753e-01   3.6190476e-01   0.0000000e+00   1.3689655e-01   3.6842105e-01   2.7193828e-01   4.1071429e-01
   5.0000000e-01   2.6067416e-01   5.5238095e-01   6.6666667e-01   3.9551724e-01   3.4649123e-01   5.7569913e-01   6.9642857e-01
   1.0000000e+00   2.2921348e-01   2.4761905e-01   6.6666667e-01   4.5862069e-02   4.5175439e-01   2.9218901e-01   4.1071429e-01
   1.0000000e+00   3.1235955e-01   2.4761905e-01   6.6666667e-01   1.5344828e-01   3.8157895e-01   1.2632594e-01   4.6428571e-01
   1.0000000e+00   5.7977528e-01   3.0476190e-01   6.6666667e-01   1.9275862e-01   2.2807018e-01   1.3114754e-01   6.4285714e-01
   1.0000000e+00   3.4157303e-01   2.6666667e-01   0.0000000e+00   1.7103448e-01   4.3859649e-01   2.5458052e-01   4.6428571e-01
   5.0000000e-01   9.8876404e-02   1.9047619e-01   6.6666667e-01   4.7931034e-02   1.5789474e-01   1.4754098e-01   4.8214286e-01
   5.0000000e-01   2.1123596e-01   1.3333333e-01   0.0000000e+00   5.5172414e-02   4.8684211e-01   2.1793635e-01   3.3928571e-01
   1.0000000e+00   6.4719101e-01   4.0000000e-01   3.3333333e-01   1.9896552e-01   2.7631579e-01   3.1918997e-01   5.7142857e-01
   1.0000000e+00   2.6516854e-01   2.4761905e-01   6.6666667e-01   1.3689655e-01   1.9298246e-01   1.0896818e-01   4.8214286e-01
   1.0000000e+00   1.7977528e-01   2.6666667e-01   6.6666667e-01   4.8965517e-02   5.0877193e-01   1.6586307e-01   4.1071429e-01
   5.0000000e-01   1.6853933e-01   3.2380952e-01   6.6666667e-01   1.0793103e-01   4.2982456e-01   3.0279653e-01   3.7500000e-01
   1.0000000e+00   4.2921348e-01   2.0952381e-01   6.6666667e-01   9.4482759e-02   4.2982456e-01   5.0916104e-01   4.6428571e-01
   1.0000000e+00   3.2134831e-01   2.4761905e-01   6.6666667e-01   9.4482759e-02   4.9122807e-01   2.7483124e-01   3.7500000e-01
   1.0000000e+00   3.0786517e-01   2.8571429e-01   3.3333333e-01   2.8689655e-01   3.9035088e-01   3.6258438e-01   5.5357143e-01
   1.0000000e+00   5.2359551e-01   2.6666667e-01   6.6666667e-01   8.4137931e-02   3.4649123e-01   3.3076181e-01   5.1785714e-01
   1.0000000e+00   2.6966292e-01   2.4761905e-01   6.6666667e-01   1.1931034e-01   4.0789474e-01   1.8032787e-01   3.7500000e-01
   1.0000000e+00   2.6067416e-01   3.4285714e-01   0.0000000e+00   1.3586207e-01   5.6140351e-01   2.8543877e-01   3.5714286e-01
   1.0000000e+00   2.5617978e-01   2.4761905e-01   6.6666667e-01   1.0793103e-01   4.7807018e-01   2.7290260e-01   3.7500000e-01
   1.0000000e+00   3.0112360e-01   3.2380952e-01   6.6666667e-01   9.5517241e-02   4.2543860e-01   2.3818708e-01   3.3928571e-01
   1.0000000e+00   2.3146067e-01   3.2380952e-01   6.6666667e-01   7.1724138e-02   4.9122807e-01   2.0250723e-01   3.7500000e-01
   1.0000000e+00   4.6741573e-01   3.4285714e-01   6.6666667e-01   3.4068966e-01   3.3771930e-01   4.5323047e-01   5.8928571e-01
   5.0000000e-01   1.7528090e-01   3.4285714e-01   6.6666667e-01   9.8103448e-02   4.9122807e-01   3.3269045e-01   4.4642857e-01
   1.0000000e+00   3.1011236e-01   2.8571429e-01   6.6666667e-01   1.0689655e-01   3.0263158e-01   3.7704918e-01   4.4642857e-01
   1.0000000e+00   2.8089888e-01   2.4761905e-01   6.6666667e-01   6.9655172e-02   4.0789474e-01   1.8900675e-01   4.8214286e-01
   1.0000000e+00   2.6741573e-01   2.8571429e-01   6.6666667e-01   1.0275862e-01   4.8245614e-01   3.2979749e-01   3.5714286e-01
   1.0000000e+00   2.9438202e-01   3.0476190e-01   6.6666667e-01   1.5448276e-01   4.8684211e-01   3.8283510e-01   4.6428571e-01
   5.0000000e-01   4.4044944e-01   4.5714286e-01   6.6666667e-01   2.4965517e-01   2.1491228e-01   4.0308582e-01   6.0714286e-01
   1.0000000e+00   3.1235955e-01   2.6666667e-01   6.6666667e-01   9.4482759e-02   4.6491228e-01   2.5458052e-01   4.1071429e-01
   5.0000000e-01   1.6629213e-01   3.0476190e-01   6.6666667e-01   1.0586207e-01   3.8596491e-01   2.0925747e-01   3.7500000e-01
   1.0000000e+00   4.2696629e-01   3.8095238e-01   6.6666667e-01   2.5793103e-01   3.2456140e-01   2.4204436e-01   6.0714286e-01
   1.0000000e+00   4.0674157e-01   4.0000000e-01   0.0000000e+00   1.5241379e-01   3.8157895e-01   4.2237223e-01   3.9285714e-01
   1.0000000e+00   4.4044944e-01   2.8571429e-01   0.0000000e+00   1.7206897e-01   2.6315789e-01   1.7164899e-01   5.1785714e-01
   1.0000000e+00   2.8988764e-01   2.6666667e-01   6.6666667e-01   7.6896552e-02   2.3684211e-01   2.4590164e-01   3.3928571e-01
   5.0000000e-01   3.3258427e-01   2.8571429e-01   6.6666667e-01   1.6689655e-01   3.7280702e-01   2.0347155e-01   6.0714286e-01
   1.0000000e+00   3.0786517e-01   2.2857143e-01   6.6666667e-01   9.0344828e-02   5.0438596e-01   2.3625844e-01   3.9285714e-01
   5.0000000e-01   1.4157303e-01   3.8095238e-01   6.6666667e-01   1.7000000e-01   3.5526316e-01   2.7000964e-01   5.0000000e-01
   0.0000000e+00   1.5056180e-01   6.4761905e-01   0.0000000e+00   2.0931034e-01   2.4561404e-01   2.8543877e-01   7.8571429e-01
   1.0000000e+00   2.8988764e-01   4.0000000e-01   6.6666667e-01   1.8344828e-01   3.9912281e-01   3.8283510e-01   5.5357143e-01
   1.0000000e+00   2.4494382e-01   2.4761905e-01   6.6666667e-01   7.4827586e-02   4.6052632e-01   2.9508197e-01   3.9285714e-01
   1.0000000e+00   2.6741573e-01   2.4761905e-01   0.0000000e+00   1.5241379e-01   3.8157895e-01   4.8601736e-01   3.5714286e-01
   1.0000000e+00   4.9213483e-01   3.0476190e-01   0.0000000e+00   1.6689655e-01   3.1578947e-01   2.5458052e-01   3.7500000e-01
   1.0000000e+00   3.1685393e-01   2.8571429e-01   6.6666667e-01   1.2551724e-01   4.6052632e-01   2.9701061e-01   3.9285714e-01
   1.0000000e+00   2.1573034e-01   2.4761905e-01   6.6666667e-01   5.6206897e-02   5.3508772e-01   2.9797493e-01   3.3928571e-01
   1.0000000e+00   4.6067416e-01   4.0000000e-01   0.0000000e+00   2.5586207e-01   3.4210526e-01   3.5004822e-01   6.0714286e-01
   1.0000000e+00   4.9213483e-01   3.6190476e-01   6.6666667e-01   1.8137931e-01   3.1140351e-01   3.1147541e-01   5.5357143e-01
   1.0000000e+00   4.9662921e-01   1.9047619e-01   3.3333333e-01   1.9689655e-01   2.9385965e-01   1.9575699e-01   6.7857143e-01
   5.0000000e-01   3.7528090e-01   3.6190476e-01   6.6666667e-01   1.6793103e-01   4.0789474e-01   3.1533269e-01   4.4642857e-01
   1.0000000e+00   3.0337079e-01   4.3809524e-01   6.6666667e-01   1.2034483e-01   4.1666667e-01   3.0761813e-01   3.9285714e-01
   5.0000000e-01   3.5056180e-01   3.8095238e-01   6.6666667e-01   1.1620690e-01   3.9473684e-01   2.1215043e-01   4.8214286e-01
   5.0000000e-01   3.0337079e-01   4.9523810e-01   6.6666667e-01   2.9413793e-01   3.7280702e-01   4.6769527e-01   6.6071429e-01
   1.0000000e+00   3.0786517e-01   3.8095238e-01   3.3333333e-01   2.2793103e-01   3.0263158e-01   7.4252652e-02   6.2500000e-01
   5.0000000e-01   2.2921348e-01   4.0000000e-01   6.6666667e-01   2.1862069e-01   3.4210526e-01   4.4455159e-01   4.2857143e-01
   1.0000000e+00   3.4831461e-01   3.4285714e-01   6.6666667e-01   1.6379310e-01   3.2456140e-01   3.9151398e-01   5.1785714e-01
   1.0000000e+00   7.0561798e-01   3.4285714e-01   3.3333333e-01   2.1758621e-01   3.2894737e-01   4.9373192e-01   6.0714286e-01
   1.0000000e+00   5.7528090e-01   2.6666667e-01   6.6666667e-01   1.0586207e-01   4.0789474e-01   3.1147541e-01   5.0000000e-01
   1.0000000e+00   7.9325843e-01   3.2380952e-01   6.6666667e-01   3.1068966e-01   3.2894737e-01   5.1012536e-01   6.0714286e-01
   1.0000000e+00   3.5730337e-01   3.6190476e-01   6.6666667e-01   1.8758621e-01   3.9035088e-01   1.9961427e-01   6.6071429e-01
   1.0000000e+00   5.7303371e-01   2.6666667e-01   6.6666667e-01   1.5655172e-01   3.9035088e-01   4.1851495e-01   5.1785714e-01
   5.0000000e-01   4.2471910e-01   2.2857143e-01   3.3333333e-01   1.1517241e-01   2.2368421e-01   8.5824494e-02   7.3214286e-01
   5.0000000e-01   3.9775281e-01   2.6666667e-01   6.6666667e-01   1.7000000e-01   4.5614035e-01   2.8543877e-01   5.7142857e-01
   5.0000000e-01   3.8202247e-01   2.6666667e-01   6.6666667e-01   1.3586207e-01   2.3245614e-01   9.7396336e-02   6.9642857e-01
   1.0000000e+00   6.6741573e-01   4.9523810e-01   0.0000000e+00   3.9137931e-01   1.9736842e-01   3.2786885e-01   8.5714286e-01
   0.0000000e+00   3.9775281e-01   6.4761905e-01   6.6666667e-01   3.8517241e-01   3.8157895e-01   8.1099325e-01   7.1428571e-01
   5.0000000e-01   1.2584270e-01   2.0952381e-01   6.6666667e-01   1.1310345e-01   4.1228070e-01   9.7396336e-02   3.7500000e-01
   1.0000000e+00   3.8426966e-01   1.7142857e-01   3.3333333e-01   5.6206897e-02   2.6315789e-01   1.1861138e-01   2.3214286e-01
   1.0000000e+00   5.9775281e-01   5.7142857e-01   6.6666667e-01   4.4620690e-01   2.8947368e-01   5.3712633e-01   6.2500000e-01
   1.0000000e+00   2.7415730e-01   2.2857143e-01   3.3333333e-01   2.5586207e-01   3.2456140e-01   2.6133076e-01   5.8928571e-01
   5.0000000e-01   6.4943820e-01   1.9047619e-01   0.0000000e+00   1.3482759e-01   1.7105263e-01   3.8958534e-01   2.3214286e-01
   5.0000000e-01   5.4606742e-01   4.1904762e-01   0.0000000e+00   1.4517241e-01   3.0701754e-01   1.5139826e-01   5.5357143e-01
   1.0000000e+00   3.3033708e-01   3.6190476e-01   6.6666667e-01   1.2862069e-01   3.2894737e-01   1.7164899e-01   3.9285714e-01
   5.0000000e-01   1.5280899e-01   3.4285714e-01   6.6666667e-01   9.6551724e-02   3.6842105e-01   1.2439730e-01   3.7500000e-01
   1.0000000e+00   4.0674157e-01   3.8095238e-01   6.6666667e-01   7.5862069e-02   3.9473684e-01   2.0540019e-01   4.8214286e-01
   5.0000000e-01   1.9101124e-01   3.2380952e-01   6.6666667e-01   1.4517241e-01   3.6842105e-01   2.9026037e-01   3.9285714e-01
   1.0000000e+00   4.4269663e-01   3.8095238e-01   6.6666667e-01   2.0517241e-01   1.9736842e-01   1.2729026e-01   6.4285714e-01
   0.0000000e+00   9.8876404e-02   2.4761905e-01   6.6666667e-01   1.3586207e-01   4.7807018e-01   1.5236258e-01   3.3928571e-01
   1.0000000e+00   3.5056180e-01   1.9047619e-01   6.6666667e-01   8.5172414e-02   4.6052632e-01   2.6036644e-01   3.9285714e-01
   1.0000000e+00   4.1348315e-01   5.1428571e-01   6.6666667e-01   2.4034483e-01   3.6403509e-01   2.4204436e-01   5.1785714e-01
   1.0000000e+00   4.4943820e-01   4.1904762e-01   3.3333333e-01   1.9586207e-01   2.5438596e-01   1.7839923e-01   5.5357143e-01
   1.0000000e+00   3.7078652e-01   2.4761905e-01   3.3333333e-01   1.3896552e-01   3.7719298e-01   2.4590164e-01   4.8214286e-01
   0.0000000e+00   3.2584270e-01   5.9047619e-01   6.6666667e-01   4.4517241e-01   3.8157895e-01   5.4773385e-01   7.3214286e-01
   1.0000000e+00   4.0674157e-01   4.3809524e-01   6.6666667e-01   1.8655172e-01   4.4736842e-01   3.8862102e-01   4.8214286e-01
   1.0000000e+00   5.0337079e-01   2.4761905e-01   6.6666667e-01   8.9310345e-02   4.6929825e-01   2.4686596e-01   3.9285714e-01
   1.0000000e+00   9.2359551e-01   3.4285714e-01   3.3333333e-01   1.6379310e-01   2.5000000e-01   1.5429122e-01   5.8928571e-01
   1.0000000e+00   6.5730337e-01   4.1904762e-01   3.3333333e-01   1.7413793e-01   2.8947368e-01   1.5429122e-01   5.5357143e-01
   5.0000000e-01   6.0000000e-01   3.4285714e-01   3.3333333e-01   2.1655172e-01   2.5000000e-01   3.5583414e-01   6.2500000e-01
   1.0000000e+00   7.7752809e-01   2.8571429e-01   0.0000000e+00   1.1206897e-01   1.7543860e-01   5.7859209e-02   6.2500000e-01
   1.0000000e+00   4.5617978e-01   4.3809524e-01   3.3333333e-01   3.0758621e-01   5.9649123e-01   4.0790743e-01   5.1785714e-01
   1.0000000e+00   4.1123596e-01   3.2380952e-01   3.3333333e-01   1.0172414e-01   4.5175439e-01   3.3172613e-01   5.0000000e-01
   1.0000000e+00   4.0224719e-01   3.2380952e-01   3.3333333e-01   1.2551724e-01   4.2105263e-01   2.9893925e-01   4.1071429e-01
   1.0000000e+00   2.8314607e-01   2.4761905e-01   6.6666667e-01   1.0068966e-01   4.4736842e-01   2.9122469e-01   3.9285714e-01
   1.0000000e+00   4.5842697e-01   4.1904762e-01   0.0000000e+00   4.2241379e-01   3.5087719e-01   6.1041466e-01   6.4285714e-01
   1.0000000e+00   3.6741573e-01   5.4285714e-01   6.6666667e-01   2.9465517e-01   2.5438596e-01   2.2854388e-01   7.5000000e-01
   1.0000000e+00   3.0112360e-01   3.8095238e-01   6.6666667e-01   1.4724138e-01   4.2982456e-01   3.0665381e-01   4.4642857e-01
   1.0000000e+00   3.5056180e-01   2.4761905e-01   6.6666667e-01   2.1655172e-01   3.2456140e-01   3.3365477e-01   6.2500000e-01
   1.0000000e+00   4.6067416e-01   4.5714286e-01   6.6666667e-01   1.4310345e-01   2.6315789e-01   1.7743491e-01   6.2500000e-01
   1.0000000e+00   3.5955056e-01   4.0000000e-01   6.6666667e-01   8.4137931e-02   4.7807018e-01   2.9122469e-01   4.4642857e-01
   1.0000000e+00   5.1011236e-01   4.9523810e-01   0.0000000e+00   1.5448276e-01   3.1578947e-01   2.1986500e-01   5.1785714e-01
   1.0000000e+00   5.6404494e-01   3.2380952e-01   6.6666667e-01   8.7241379e-02   6.2280702e-01   2.6036644e-01   5.1785714e-01
   1.0000000e+00   4.1573034e-01   4.0000000e-01   0.0000000e+00   1.3482759e-01   3.8157895e-01   2.8640309e-01   4.8214286e-01
   5.0000000e-01   2.8089888e-01   6.2857143e-01   6.6666667e-01   1.7103448e-01   3.8157895e-01   1.9864995e-01   5.8928571e-01
   1.0000000e+00   4.0449438e-01   4.9523810e-01   6.6666667e-01   2.5068966e-01   4.4298246e-01   5.4580521e-01   5.1785714e-01
   5.0000000e-01   5.5955056e-01   4.1904762e-01   0.0000000e+00   2.4241379e-01   3.1578947e-01   2.8736741e-01   6.2500000e-01
   1.0000000e+00   3.5955056e-01   2.4761905e-01   6.6666667e-01   9.4482759e-02   5.4385965e-01   2.4783028e-01   3.9285714e-01
   1.0000000e+00   2.8764045e-01   3.6190476e-01   6.6666667e-01   1.4827586e-01   2.9385965e-01   1.8129219e-01   5.7142857e-01
   5.0000000e-01   4.8764045e-01   4.0000000e-01   6.6666667e-01   2.4137931e-01   3.2017544e-01   2.6808100e-01   6.2500000e-01
   1.0000000e+00   4.7640449e-01   2.6666667e-01   6.6666667e-01   8.7241379e-02   3.9035088e-01   2.2082932e-01   4.8214286e-01
   1.0000000e+00   3.7977528e-01   5.5238095e-01   0.0000000e+00   2.0517241e-01   3.9912281e-01   4.5226615e-01   3.9285714e-01
   1.0000000e+00   2.5617978e-01   4.0000000e-01   0.0000000e+00   1.5965517e-01   4.6929825e-01   3.4426230e-01   3.7500000e-01
   1.0000000e+00   3.8651685e-01   2.8571429e-01   6.6666667e-01   9.6551724e-02   5.0438596e-01   2.5072324e-01   3.9285714e-01
   1.0000000e+00   6.8764045e-01   3.4285714e-01   0.0000000e+00   2.0000000e-01   2.5438596e-01   1.0896818e-01   6.6071429e-01
   1.0000000e+00   5.0337079e-01   4.3809524e-01   0.0000000e+00   1.8862069e-01   4.2982456e-01   3.9247830e-01   5.1785714e-01
   1.0000000e+00   4.4494382e-01   3.2380952e-01   0.0000000e+00   1.1724138e-01   4.3421053e-01   3.0376085e-01   5.0000000e-01
   1.0000000e+00   4.6067416e-01   4.3809524e-01   6.6666667e-01   3.0862069e-01   4.3859649e-01   6.7309547e-01   5.8928571e-01
   1.0000000e+00   4.3146067e-01   3.4285714e-01   6.6666667e-01   1.4310345e-01   4.6052632e-01   3.3076181e-01   3.9285714e-01
   5.0000000e-01   3.6853933e-01   4.1904762e-01   6.6666667e-01   1.3482759e-01   4.5614035e-01   4.3394407e-01   4.8214286e-01
   1.0000000e+00   2.6966292e-01   5.3333333e-01   6.6666667e-01   1.9896552e-01   5.1754386e-01   5.7859209e-01   4.8214286e-01
   1.0000000e+00   4.4269663e-01   3.0476190e-01   0.0000000e+00   1.3482759e-01   4.2543860e-01   3.0279653e-01   4.2857143e-01
   1.0000000e+00   4.5168539e-01   4.5714286e-01   3.3333333e-01   2.5896552e-01   5.7456140e-01   7.4059788e-01   5.1785714e-01
   5.0000000e-01   2.7640449e-01   3.2380952e-01   3.3333333e-01   1.2241379e-01   4.6491228e-01   3.0665381e-01   4.6428571e-01
   1.0000000e+00   4.3146067e-01   4.1904762e-01   0.0000000e+00   1.3896552e-01   4.6052632e-01   3.8765670e-01   4.2857143e-01
   5.0000000e-01   2.1123596e-01   4.7619048e-01   6.6666667e-01   1.5758621e-01   2.7631579e-01   1.7357763e-01   5.8928571e-01
   1.0000000e+00   5.9775281e-01   4.1904762e-01   3.3333333e-01   1.5448276e-01   5.0000000e-01   4.0212150e-01   3.9285714e-01
   1.0000000e+00   2.2247191e-01   4.0000000e-01   0.0000000e+00   8.9310345e-02   5.6578947e-01   3.0086789e-01   3.7500000e-01
   1.0000000e+00   4.1348315e-01   4.0000000e-01   6.6666667e-01   1.5965517e-01   5.3947368e-01   3.9922854e-01   3.5714286e-01
   1.0000000e+00   3.9550562e-01   2.4761905e-01   6.6666667e-01   9.9655172e-02   4.1228070e-01   2.4300868e-01   4.8214286e-01
   1.0000000e+00   2.2022472e-01   3.6190476e-01   6.6666667e-01   9.3448276e-02   4.5175439e-01   2.4493732e-01   3.7500000e-01
   1.0000000e+00   3.6629213e-01   2.8571429e-01   6.6666667e-01   1.3793103e-01   4.6929825e-01   2.5940212e-01   3.9285714e-01
   1.0000000e+00   7.7247191e-01   2.1428571e-01   3.3333333e-01   2.2068966e-01   2.3684211e-01   3.0183221e-01   6.9642857e-01
   1.0000000e+00   3.8202247e-01   3.2380952e-01   6.6666667e-01   9.2413793e-02   4.7807018e-01   2.2757956e-01   4.1071429e-01
   1.0000000e+00   4.4943820e-01   4.3809524e-01   6.6666667e-01   2.0000000e-01   2.0614035e-01   2.2082932e-01   6.9642857e-01
   1.0000000e+00   2.7640449e-01   3.0476190e-01   6.6666667e-01   1.0586207e-01   3.5526316e-01   1.8900675e-01   3.7500000e-01
   1.0000000e+00   3.3932584e-01   4.3809524e-01   6.6666667e-01   2.2793103e-01   5.0877193e-01   5.2266152e-01   5.1785714e-01
   1.0000000e+00   3.2359551e-01   2.0952381e-01   6.6666667e-01   1.4000000e-01   3.9035088e-01   1.9575699e-01   4.8214286e-01
   1.0000000e+00   4.3370787e-01   2.0952381e-01   0.0000000e+00   6.3448276e-02   4.4298246e-01   1.6200579e-01   5.1785714e-01
   0.0000000e+00   2.2022472e-01   3.2380952e-01   6.6666667e-01   1.4310345e-01   3.5964912e-01   1.9093539e-01   4.8214286e-01
   5.0000000e-01   4.0000000e-01   3.4285714e-01   6.6666667e-01   1.7000000e-01   2.8508772e-01   1.2632594e-01   8.3928571e-01
   1.0000000e+00   5.1011236e-01   3.2380952e-01   6.6666667e-01   1.0689655e-01   3.3771930e-01   2.6036644e-01   5.5357143e-01
   1.0000000e+00   2.0674157e-01   3.2380952e-01   6.6666667e-01   1.0172414e-01   5.1315789e-01   2.6518804e-01   3.9285714e-01
   1.0000000e+00   3.4157303e-01   3.4285714e-01   6.6666667e-01   1.1724138e-01   4.3421053e-01   3.7608486e-01   3.9285714e-01
   1.0000000e+00   1.9101124e-01   4.1904762e-01   6.6666667e-01   1.6172414e-01   5.5701754e-01   3.8765670e-01   3.7500000e-01
   1.0000000e+00   2.7640449e-01   4.0000000e-01   6.6666667e-01   1.5034483e-01   4.2543860e-01   3.6644166e-01   3.9285714e-01
   1.0000000e+00   5.2359551e-01   2.6666667e-01   6.6666667e-01   1.6482759e-01   3.7719298e-01   2.6036644e-01   4.6428571e-01
   5.0000000e-01   4.4269663e-01   4.1904762e-01   6.6666667e-01   2.1551724e-01   4.9122807e-01   5.5834137e-01   5.5357143e-01
   1.0000000e+00   4.0000000e-01   2.6666667e-01   0.0000000e+00   1.9379310e-01   4.4736842e-01   4.1080039e-01   5.8928571e-01
   1.0000000e+00   3.9325843e-01   4.0000000e-01   6.6666667e-01   1.4931034e-01   4.4736842e-01   3.8572806e-01   4.8214286e-01
   1.0000000e+00   4.9662921e-01   3.8095238e-01   6.6666667e-01   2.0310345e-01   4.1666667e-01   3.5101254e-01   5.5357143e-01
   1.0000000e+00   5.2808989e-01   3.6190476e-01   6.6666667e-01   2.5586207e-01   3.6842105e-01   5.0916104e-01   5.8928571e-01
   1.0000000e+00   4.7865169e-01   3.0476190e-01   3.3333333e-01   1.2758621e-01   4.7807018e-01   2.7965284e-01   4.4642857e-01
   1.0000000e+00   5.4606742e-01   4.0000000e-01   6.6666667e-01   2.3931034e-01   3.8596491e-01   3.7126326e-01   6.0714286e-01
   1.0000000e+00   5.8876404e-01   2.6666667e-01   6.6666667e-01   1.1827586e-01   3.7280702e-01   1.0896818e-01   5.7142857e-01
   1.0000000e+00   6.7415730e-01   2.3809524e-01   3.3333333e-01   9.3965517e-02   3.6403509e-01   1.7164899e-01   6.7857143e-01
   1.0000000e+00   3.8426966e-01   5.1428571e-01   6.6666667e-01   1.5551724e-01   3.9035088e-01   3.7704918e-01   5.1785714e-01
   5.0000000e-01   2.5842697e-01   3.6190476e-01   6.6666667e-01   9.4482759e-02   4.1228070e-01   2.2468660e-01   4.8214286e-01
   1.0000000e+00   2.6741573e-01   4.0000000e-01   0.0000000e+00   1.4931034e-01   3.3771930e-01   2.7000964e-01   5.8928571e-01
   0.0000000e+00   4.3370787e-01   6.8571429e-01   6.6666667e-01   3.1586207e-01   2.4122807e-01   1.8225651e-01   7.5000000e-01
   5.0000000e-01   1.9325843e-01   2.4761905e-01   0.0000000e+00   1.1310345e-01   4.0789474e-01   2.5168756e-01   3.5714286e-01
   5.0000000e-01   4.4943820e-01   4.0000000e-01   6.6666667e-01   2.4551724e-01   4.2105263e-01   1.8129219e-01   6.7857143e-01
   5.0000000e-01   7.0337079e-01   4.0000000e-01   6.6666667e-01   1.8758621e-01   4.0350877e-01   3.5872710e-01   6.9642857e-01
   5.0000000e-01   6.4044944e-01   7.0476190e-01   3.3333333e-01   2.4758621e-01   3.9473684e-01   2.6325940e-01   6.7857143e-01
   1.0000000e+00   6.6741573e-01   2.4761905e-01   0.0000000e+00   8.9310345e-02   2.8508772e-01   8.3895853e-02   6.4285714e-01
   1.0000000e+00   3.1910112e-01   1.9047619e-01   3.3333333e-01   7.4827586e-02   2.1052632e-01   2.2372228e-01   7.8571429e-01
   5.0000000e-01   1.4382022e-01   1.7142857e-01   6.6666667e-01   7.6896552e-02   4.6491228e-01   1.8997107e-01   3.3928571e-01
   1.0000000e+00   3.7752809e-01   1.7142857e-01   3.3333333e-01   7.8965517e-02   2.0614035e-01   1.2439730e-01   6.7857143e-01
   5.0000000e-01   4.6966292e-01   2.0952381e-01   0.0000000e+00   1.2137931e-01   2.3245614e-01   1.4561234e-01   6.0714286e-01
   1.0000000e+00   2.4494382e-01   3.8095238e-01   6.6666667e-01   1.2448276e-01   4.6491228e-01   2.8736741e-01   6.6071429e-01
   0.0000000e+00   2.1123596e-01   5.1428571e-01   6.6666667e-01   2.2689655e-01   3.3771930e-01   2.5650916e-01   5.1785714e-01
   5.0000000e-01   6.7865169e-01   4.1904762e-01   6.6666667e-01   2.5793103e-01   3.4649123e-01   3.3172613e-01   6.0714286e-01
   5.0000000e-01   3.3932584e-01   3.6190476e-01   6.6666667e-01   1.1103448e-01   2.4122807e-01   1.0414658e-01   6.6071429e-01
   5.0000000e-01   5.3483146e-01   4.0000000e-01   6.6666667e-01   8.5172414e-02   2.9824561e-01   1.6875603e-01   7.6785714e-01
   5.0000000e-01   6.5617978e-01   3.8095238e-01   3.3333333e-01   2.1344828e-01   1.6228070e-01   1.7839923e-01   8.2142857e-01
   1.0000000e+00   6.6966292e-01   3.2380952e-01   6.6666667e-01   2.4862069e-01   3.4649123e-01   3.1533269e-01   6.0714286e-01
   5.0000000e-01   4.8539326e-01   4.5714286e-01   0.0000000e+00   3.3655172e-01   2.6315789e-01   3.0376085e-01   6.2500000e-01
   5.0000000e-01   7.6404494e-01   3.4285714e-01   3.3333333e-01   1.3482759e-01   2.5438596e-01   2.0829315e-01   6.0714286e-01
   5.0000000e-01   3.1011236e-01   1.9047619e-01   6.6666667e-01   1.5965517e-01   3.5526316e-01   2.0540019e-01   4.8214286e-01
   1.0000000e+00   4.3146067e-01   3.4285714e-01   0.0000000e+00   1.0172414e-01   2.1929825e-01   1.7647059e-01   7.1428571e-01
   1.0000000e+00   3.7752809e-01   2.0952381e-01   0.0000000e+00   6.2413793e-02   1.1842105e-01   9.8360656e-02   5.7142857e-01
   5.0000000e-01   0.0000000e+00   0.0000000e+00   6.6666667e-01   0.0000000e+00   3.3771930e-01   3.6933462e-01   5.5357143e-01
   5.0000000e-01   0.0000000e+00   0.0000000e+00   6.6666667e-01   0.0000000e+00   3.5964912e-01   3.6354870e-01   5.1785714e-01
   1.0000000e+00   4.9887640e-01   4.0000000e-01   0.0000000e+00   3.0655172e-01   3.3333333e-01   2.4493732e-01   5.8928571e-01
   5.0000000e-01   2.7415730e-01   6.6666667e-01   6.6666667e-01   1.2862069e-01   2.8070175e-01   1.9575699e-01   6.4285714e-01
   0.0000000e+00   3.9775281e-01   4.7619048e-01   6.6666667e-01   4.0172414e-01   2.5000000e-01   2.4975892e-01   6.2500000e-01
   1.0000000e+00   4.7191011e-01   4.7619048e-01   6.6666667e-01   1.3172414e-01   3.2894737e-01   2.3336548e-01   5.8928571e-01
   1.0000000e+00   5.6853933e-01   3.0476190e-01   3.3333333e-01   1.4310345e-01   4.6491228e-01   1.7261331e-01   5.5357143e-01
   1.0000000e+00   8.2022472e-01   4.0000000e-01   3.3333333e-01   1.4517241e-01   2.8070175e-01   1.4850530e-01   7.5000000e-01
   0.0000000e+00   2.6516854e-01   2.8571429e-01   6.6666667e-01   2.6724138e-01   3.5087719e-01   3.5776278e-01   4.8214286e-01
   1.0000000e+00   3.9775281e-01   2.4761905e-01   6.6666667e-01   1.1517241e-01   3.3771930e-01   2.3915140e-01   6.0714286e-01
   1.0000000e+00   4.8314607e-01   3.2380952e-01   6.6666667e-01   1.0896552e-01   4.2105263e-01   2.8254581e-01   5.3571429e-01
   0.0000000e+00   1.6853933e-01   2.6666667e-01   6.6666667e-01   9.3448276e-02   4.6929825e-01   2.1407907e-01   3.9285714e-01
   1.0000000e+00   5.5955056e-01   2.6666667e-01   6.6666667e-01   6.9655172e-02   2.5000000e-01   2.0347155e-01   7.5000000e-01
   5.0000000e-01   3.0337079e-01   6.4761905e-01   6.6666667e-01   2.7758621e-01   3.4210526e-01   3.6740598e-01   5.8928571e-01
   5.0000000e-01   6.9438202e-01   4.1904762e-01   6.6666667e-01   3.0551724e-01   2.5877193e-01   2.0154291e-01   7.1428571e-01
   1.0000000e+00   6.7640449e-01   4.7619048e-01   6.6666667e-01   2.6724138e-01   3.3771930e-01   2.4783028e-01   6.2500000e-01
   1.0000000e+00   6.8539326e-01   2.8571429e-01   0.0000000e+00   1.8655172e-01   2.5877193e-01   1.9961427e-01   6.6071429e-01
   1.0000000e+00   6.3595506e-01   3.0476190e-01   3.3333333e-01   1.2034483e-01   2.5877193e-01   1.7743491e-01   4.8214286e-01
   1.0000000e+00   4.0674157e-01   3.6190476e-01   6.6666667e-01   1.5034483e-01   4.1666667e-01   3.3558341e-01   4.4642857e-01
   1.0000000e+00   6.5393258e-01   4.1904762e-01   6.6666667e-01   1.7724138e-01   2.8070175e-01   1.7743491e-01   7.5000000e-01
   1.0000000e+00   8.4719101e-01   3.6190476e-01   6.6666667e-01   8.1034483e-02   2.5000000e-01   2.0540019e-01   6.6071429e-01
   1.0000000e+00   5.8876404e-01   4.7619048e-01   0.0000000e+00   3.9034483e-01   3.4649123e-01   2.5458052e-01   6.2500000e-01
   1.0000000e+00   5.1685393e-01   3.0476190e-01   6.6666667e-01   1.0586207e-01   4.2982456e-01   2.5361620e-01   4.8214286e-01
   1.0000000e+00   5.1235955e-01   2.8571429e-01   3.3333333e-01   1.0793103e-01   3.8157895e-01   1.9768563e-01   3.9285714e-01
   1.0000000e+00   3.7752809e-01   3.4285714e-01   6.6666667e-01   9.4482759e-02   4.4736842e-01   2.2565092e-01   4.1071429e-01
   5.0000000e-01   4.4269663e-01   5.1428571e-01   6.6666667e-01   3.8000000e-01   3.5964912e-01   3.5583414e-01   6.2500000e-01
   5.0000000e-01   3.0337079e-01   4.0000000e-01   6.6666667e-01   1.4724138e-01   3.5964912e-01   2.5843780e-01   4.2857143e-01
   5.0000000e-01   1.7078652e-01   3.2380952e-01   6.6666667e-01   2.1034483e-01   3.8157895e-01   1.8707811e-01   4.4642857e-01
   1.0000000e+00   3.3033708e-01   3.8095238e-01   6.6666667e-01   1.4206897e-01   3.2456140e-01   2.2950820e-01   4.8214286e-01
   5.0000000e-01   2.7865169e-01   5.5238095e-01   6.6666667e-01   2.0827586e-01   2.4122807e-01   2.3529412e-01   5.7142857e-01
   0.0000000e+00   4.0449438e-01   3.8095238e-01   6.6666667e-01   2.6413793e-01   3.5087719e-01   2.4975892e-01   5.5357143e-01
   0.0000000e+00   3.1910112e-01   4.3809524e-01   6.6666667e-01   2.5275862e-01   2.5000000e-01   1.4946962e-01   4.8214286e-01
   5.0000000e-01   5.6853933e-01   4.9523810e-01   6.6666667e-01   1.8241379e-01   2.2807018e-01   2.0540019e-01   7.5000000e-01
   5.0000000e-01   4.0449438e-01   4.5714286e-01   6.6666667e-01   2.3310345e-01   2.6315789e-01   1.5718419e-01   6.4285714e-01
   1.0000000e+00   4.8089888e-01   5.5238095e-01   6.6666667e-01   1.4413793e-01   2.1929825e-01   2.2565092e-01   5.8928571e-01
   5.0000000e-01   3.1235955e-01   3.6190476e-01   6.6666667e-01   1.6379310e-01   4.0350877e-01   2.3915140e-01   4.4642857e-01
   5.0000000e-01   2.7191011e-01   4.1904762e-01   6.6666667e-01   2.2172414e-01   4.0789474e-01   3.6933462e-01   4.8214286e-01
   0.0000000e+00   3.5955056e-01   7.6190476e-01   6.6666667e-01   4.2241379e-01   2.3245614e-01   3.1243973e-01   8.3928571e-01
   1.0000000e+00   5.9550562e-01   2.8571429e-01   3.3333333e-01   1.2034483e-01   2.3684211e-01   2.1311475e-01   6.2500000e-01
   1.0000000e+00   6.5393258e-01   9.5238095e-02   3.3333333e-01   1.1620690e-01   2.4122807e-01   1.7936355e-01   6.7857143e-01
   1.0000000e+00   3.3707865e-01   2.8571429e-01   3.3333333e-01   8.8275862e-02   2.9824561e-01   2.0347155e-01   6.0714286e-01
   5.0000000e-01   2.0224719e-01   4.0000000e-01   6.6666667e-01   1.9068966e-01   4.5175439e-01   2.2661524e-01   4.8214286e-01
   1.0000000e+00   2.2471910e-01   4.3809524e-01   6.6666667e-01   1.4000000e-01   4.0350877e-01   3.0472517e-01   4.2857143e-01
   5.0000000e-01   1.6853933e-01   1.0000000e+00   6.6666667e-01   5.2068966e-01   2.4122807e-01   1.6779171e-01   5.7142857e-01
   0.0000000e+00   1.2134831e-01   7.2380952e-01   0.0000000e+00   3.5827586e-01   2.7192982e-01   3.9633558e-01   5.5357143e-01
   5.0000000e-01   5.0337079e-01   6.0952381e-01   6.6666667e-01   3.2724138e-01   1.7543860e-01   1.4368370e-01   7.3214286e-01
   5.0000000e-01   2.5168539e-01   5.1428571e-01   6.6666667e-01   1.6172414e-01   3.5087719e-01   1.9093539e-01   4.6428571e-01
   5.0000000e-01   1.7078652e-01   4.9523810e-01   6.6666667e-01   3.5931034e-01   3.1578947e-01   2.9218901e-01   5.1785714e-01
   5.0000000e-01   1.3707865e-01   4.0000000e-01   6.6666667e-01   2.2172414e-01   3.5087719e-01   1.4368370e-01   6.7857143e-01
   5.0000000e-01   1.3033708e-01   4.5714286e-01   6.6666667e-01   2.0620690e-01   2.5438596e-01   1.3307618e-01   3.9285714e-01
   0.0000000e+00   2.3820225e-01   2.8571429e-01   6.6666667e-01   2.6413793e-01   3.3771930e-01   2.5265188e-01   5.7142857e-01
   0.0000000e+00   2.5280899e-01   6.1904762e-01   6.6666667e-01   2.1034483e-01   3.5087719e-01   1.0318226e-01   8.0357143e-01
   5.0000000e-01   2.2022472e-01   5.7142857e-01   6.6666667e-01   2.7241379e-01   3.1578947e-01   2.7868852e-01   5.5357143e-01
   5.0000000e-01   2.1573034e-01   4.0000000e-01   6.6666667e-01   1.6482759e-01   2.4122807e-01   1.4754098e-01   5.8928571e-01
   5.0000000e-01   1.4606742e-01   3.6190476e-01   6.6666667e-01   1.2965517e-01   2.2368421e-01   1.3693346e-01   6.2500000e-01
   5.0000000e-01   2.0449438e-01   5.5238095e-01   6.6666667e-01   1.7103448e-01   2.4122807e-01   2.0154291e-01   5.1785714e-01
   1.0000000e+00   3.2134831e-01   3.4285714e-01   6.6666667e-01   1.2448276e-01   2.0614035e-01   2.0347155e-01   6.2500000e-01
   5.0000000e-01   3.0786517e-01   4.5714286e-01   6.6666667e-01   2.7965517e-01   2.9385965e-01   3.0279653e-01   6.0714286e-01
   5.0000000e-01   3.4382022e-01   6.8571429e-01   6.6666667e-01   3.1689655e-01   2.3684211e-01   2.1118611e-01   6.2500000e-01
   0.0000000e+00   2.0000000e-01   3.0476190e-01   6.6666667e-01   1.7206897e-01   3.0701754e-01   1.8997107e-01   5.3571429e-01
   5.0000000e-01   8.2022472e-01   5.9047619e-01   3.3333333e-01   2.9000000e-01   2.1052632e-01   1.2150434e-01   8.0357143e-01
   5.0000000e-01   1.9101124e-01   3.4285714e-01   6.6666667e-01   1.4620690e-01   3.3771930e-01   2.1986500e-01   4.8214286e-01
   5.0000000e-01   3.3258427e-01   6.2857143e-01   6.6666667e-01   4.0379310e-01   1.6228070e-01   2.1022179e-01   7.3214286e-01
   5.0000000e-01   2.1348315e-01   2.8571429e-01   6.6666667e-01   3.9137931e-01   3.0263158e-01   2.0250723e-01   6.0714286e-01
   5.0000000e-01   2.0224719e-01   2.4761905e-01   0.0000000e+00   1.1310345e-01   4.6929825e-01   2.5940212e-01   2.3214286e-01
   0.0000000e+00   7.8651685e-02   4.7619048e-01   6.6666667e-01   3.0862069e-01   2.8947368e-01   8.7753134e-02   8.0357143e-01
   5.0000000e-01   2.1123596e-01   2.2857143e-01   6.6666667e-01   1.1000000e-01   2.2807018e-01   2.1504339e-01   5.1785714e-01
   5.0000000e-01   1.6853933e-01   4.1904762e-01   6.6666667e-01   1.3793103e-01   2.0175439e-01   1.8900675e-01   6.2500000e-01
   0.0000000e+00   1.7303371e-01   4.5714286e-01   6.6666667e-01   1.6275862e-01   2.2368421e-01   1.3886210e-01   7.5000000e-01
   0.0000000e+00   1.1011236e-01   3.8095238e-01   6.6666667e-01   1.8655172e-01   1.7105263e-01   1.3211186e-01   6.2500000e-01
   5.0000000e-01   2.1348315e-01   4.9523810e-01   6.6666667e-01   1.7310345e-01   2.5438596e-01   2.4686596e-01   5.5357143e-01
   1.0000000e+00   2.7191011e-01   6.0952381e-01   6.6666667e-01   3.1275862e-01   4.5175439e-01   7.6663452e-01   5.8928571e-01
   5.0000000e-01   1.5505618e-01   3.8095238e-01   6.6666667e-01   2.1344828e-01   4.4736842e-01   3.8187078e-01   6.2500000e-01
   5.0000000e-01   2.4044944e-01   3.2380952e-01   6.6666667e-01   1.7931034e-01   2.5000000e-01   2.0154291e-01   5.5357143e-01
   5.0000000e-01   1.9101124e-01   3.4285714e-01   6.6666667e-01   2.2275862e-01   2.8508772e-01   2.8929605e-01   4.8214286e-01
   5.0000000e-01   2.0449438e-01   3.4285714e-01   6.6666667e-01   1.4206897e-01   3.5087719e-01   2.0443587e-01   6.0714286e-01
   5.0000000e-01   2.2471910e-01   3.8095238e-01   6.6666667e-01   1.5448276e-01   3.9473684e-01   1.6779171e-01   5.1785714e-01
   5.0000000e-01   1.4606742e-01   2.6666667e-01   6.6666667e-01   1.0482759e-01   2.4561404e-01   1.6007715e-01   6.2500000e-01
   5.0000000e-01   1.7078652e-01   5.1428571e-01   6.6666667e-01   1.7620690e-01   3.5087719e-01   1.2054002e-01   4.8214286e-01
   0.0000000e+00   2.2471910e-02   2.8571429e-01   6.6666667e-01   1.5603448e-01   0.0000000e+00   0.0000000e+00   6.0714286e-01
   5.0000000e-01   4.5393258e-01   4.0000000e-01   6.6666667e-01   2.0931034e-01   1.6228070e-01   1.6682739e-01   8.3928571e-01
   5.0000000e-01   1.4606742e-01   3.8095238e-01   3.3333333e-01   2.0413793e-01   2.1929825e-01   1.7936355e-01   6.0714286e-01
   0.0000000e+00   1.3258427e-01   3.2380952e-01   6.6666667e-01   1.7827586e-01   3.3771930e-01   2.3722276e-01   6.0714286e-01
   0.0000000e+00   2.1348315e-01   3.2380952e-01   6.6666667e-01   2.5586207e-01   2.8070175e-01   3.3172613e-01   5.8928571e-01
   0.0000000e+00   2.6292135e-01   4.3809524e-01   6.6666667e-01   3.3551724e-01   3.4649123e-01   4.1176471e-01   7.6785714e-01
   0.0000000e+00   2.1123596e-01   3.8095238e-01   6.6666667e-01   2.2689655e-01   2.3684211e-01   2.5940212e-01   7.1428571e-01
   0.0000000e+00   3.5955056e-01   4.3809524e-01   6.6666667e-01   1.3793103e-01   2.2807018e-01   1.8418515e-01   7.8571429e-01
   1.0000000e+00   3.8876404e-01   3.4285714e-01   3.3333333e-01   1.1517241e-01   2.8947368e-01   2.2661524e-01   6.0714286e-01
   5.0000000e-01   3.8651685e-01   7.0476190e-01   6.6666667e-01   3.7793103e-01   3.0263158e-01   3.1243973e-01   6.2500000e-01
   5.0000000e-01   2.9438202e-01   4.5714286e-01   6.6666667e-01   2.1034483e-01   2.4122807e-01   1.4657666e-01   6.0714286e-01
   5.0000000e-01   5.0786517e-01   3.4285714e-01   6.6666667e-01   1.8758621e-01   1.7543860e-01   1.8225651e-01   7.5000000e-01
   5.0000000e-01   1.3483146e-01   4.7619048e-01   6.6666667e-01   1.5862069e-01   2.3245614e-01   1.7550627e-01   5.3571429e-01
   5.0000000e-01   3.0337079e-01   4.0000000e-01   6.6666667e-01   1.5551724e-01   2.9824561e-01   1.5718419e-01   5.1785714e-01
   5.0000000e-01   2.0674157e-01   4.1904762e-01   6.6666667e-01   1.2655172e-01   3.5526316e-01   2.1504339e-01   5.5357143e-01
   5.0000000e-01   3.1460674e-01   3.0476190e-01   6.6666667e-01   2.4655172e-01   2.1052632e-01   1.3018322e-01   6.6071429e-01
   0.0000000e+00   3.6629213e-01   3.4285714e-01   0.0000000e+00   1.2758621e-01   3.2017544e-01   1.1764706e-01   6.7857143e-01
   5.0000000e-01   2.9662921e-01   4.9523810e-01   6.6666667e-01   2.1344828e-01   3.1578947e-01   3.2690453e-01   6.7857143e-01
   5.0000000e-01   2.1123596e-01   4.7619048e-01   6.6666667e-01   1.6275862e-01   2.3684211e-01   1.1089682e-01   6.2500000e-01
   5.0000000e-01   4.9438202e-01   3.2380952e-01   3.3333333e-01   1.6275862e-01   1.8421053e-01   2.2950820e-01   6.7857143e-01
   5.0000000e-01   2.5617978e-01   3.4285714e-01   6.6666667e-01   1.5551724e-01   4.0350877e-01   2.2661524e-01   4.4642857e-01
   0.0000000e+00   2.1797753e-01   3.2380952e-01   6.6666667e-01   2.1034483e-01   3.2894737e-01   2.1504339e-01   5.8928571e-01
   0.0000000e+00   8.9887640e-02   3.6190476e-01   6.6666667e-01   1.3896552e-01   3.9912281e-01   2.8543877e-01   6.2500000e-01
   1.0000000e+00   3.3483146e-01   4.3809524e-01   6.6666667e-01   1.4310345e-01   4.2105263e-01   2.7483124e-01   4.8214286e-01
   0.0000000e+00   8.4269663e-02   2.8571429e-01   6.6666667e-01   7.9741379e-02   4.0350877e-01   1.3886210e-01   6.0714286e-01
   1.0000000e+00   5.0337079e-01   3.8095238e-01   3.3333333e-01   2.8482759e-01   3.3333333e-01   3.1629701e-01   6.2500000e-01
   1.0000000e+00   4.4269663e-01   4.7619048e-01   6.6666667e-01   1.7931034e-01   3.4649123e-01   2.7772420e-01   7.5000000e-01
   5.0000000e-01   1.3483146e-01   3.6190476e-01   6.6666667e-01   1.5758621e-01   4.2982456e-01   4.4358727e-01   5.1785714e-01
   5.0000000e-01   2.6067416e-01   3.8095238e-01   6.6666667e-01   1.6068966e-01   3.8157895e-01   3.7608486e-01   5.5357143e-01
   1.0000000e+00   3.2359551e-01   3.2380952e-01   0.0000000e+00   2.3724138e-01   2.5000000e-01   2.9122469e-01   6.6071429e-01
   0.0000000e+00   8.7078652e-02   4.0476190e-01   6.6666667e-01   1.0689655e-01   3.7719298e-01   1.6875603e-01   5.7142857e-01
   5.0000000e-01   2.6741573e-01   9.5238095e-02   6.6666667e-01   6.9655172e-02   7.8947368e-01   2.4493732e-01   3.3928571e-01
   5.0000000e-01   0.0000000e+00   0.0000000e+00   6.6666667e-01   0.0000000e+00   3.7280702e-01   2.1697203e-01   6.0714286e-01
   5.0000000e-01   5.5056180e-01   2.4761905e-01   3.3333333e-01   2.3931034e-01   3.6403509e-01   9.8360656e-02   6.6071429e-01
   1.0000000e+00   5.1460674e-01   2.6666667e-01   3.3333333e-01   1.9586207e-01   2.6754386e-01   1.5236258e-01   5.1785714e-01
   5.0000000e-01   3.7528090e-01   3.2380952e-01   6.6666667e-01   2.1448276e-01   2.5438596e-01   3.1629701e-01   6.0714286e-01
   1.0000000e+00   4.2471910e-01   4.1904762e-01   6.6666667e-01   2.5482759e-01   2.5438596e-01   2.3722276e-01   6.6071429e-01
   5.0000000e-01   4.9887640e-01   4.9523810e-01   6.6666667e-01   2.3413793e-01   3.1140351e-01   1.9479267e-01   6.0714286e-01
   0.0000000e+00   2.0449438e-01   2.0952381e-01   6.6666667e-01   1.0275862e-01   4.3859649e-01   8.0038573e-02   6.2500000e-01
   5.0000000e-01   1.5730337e-01   3.6190476e-01   6.6666667e-01   1.4000000e-01   2.9824561e-01   2.2757956e-01   5.8928571e-01
   5.0000000e-01   2.3820225e-01   2.8571429e-01   6.6666667e-01   1.4620690e-01   3.3771930e-01   2.1118611e-01   5.0000000e-01
   5.0000000e-01   1.5955056e-01   5.1428571e-01   6.6666667e-01   1.5344828e-01   3.4210526e-01   2.0347155e-01   6.2500000e-01
   1.0000000e+00   2.8539326e-01   3.2380952e-01   6.6666667e-01   1.2448276e-01   4.8245614e-01   3.5486982e-01   6.0714286e-01
   0.0000000e+00   1.9550562e-01   4.3809524e-01   6.6666667e-01   2.0724138e-01   2.4122807e-01   2.2082932e-01   6.6071429e-01
   1.0000000e+00   4.7415730e-01   3.4285714e-01   3.3333333e-01   1.4000000e-01   3.0263158e-01   1.6393443e-01   6.6071429e-01
   1.0000000e+00   2.5393258e-01   5.1428571e-01   6.6666667e-01   2.0931034e-01   2.6754386e-01   2.6325940e-01   6.2500000e-01
   1.0000000e+00   2.8089888e-01   3.0476190e-01   6.6666667e-01   9.5517241e-02   3.4210526e-01   3.1533269e-01   5.7142857e-01
   0.0000000e+00   6.7415730e-01   4.9523810e-01   3.3333333e-01   4.0793103e-01   1.7982456e-01   2.5554484e-01   8.3928571e-01
   1.0000000e+00   5.8988764e-01   2.5714286e-01   6.6666667e-01   1.6689655e-01   4.9122807e-01   5.1108968e-01   4.4642857e-01
   1.0000000e+00   5.2471910e-01   4.7619048e-01   6.6666667e-01   2.6724138e-01   1.8859649e-01   6.2680810e-02   5.7142857e-01
   1.0000000e+00   2.7865169e-01   2.2857143e-01   0.0000000e+00   9.0344828e-02   4.7368421e-01   2.1022179e-01   4.2857143e-01
   1.0000000e+00   6.0299625e-01   2.8571429e-01   3.3333333e-01   1.4655172e-01   4.2982456e-01   9.0646095e-02   5.3571429e-01
   1.0000000e+00   0.0000000e+00   0.0000000e+00   6.6666667e-01   0.0000000e+00   4.2543860e-01   5.3616201e-01   4.1071429e-01
   1.0000000e+00   2.9213483e-01   3.5714286e-01   0.0000000e+00   1.0301724e-01   3.3771930e-01   1.0703954e-01   4.4642857e-01
   1.0000000e+00   7.0505618e-01   1.1904762e-01   6.6666667e-01   3.7068966e-02   4.1666667e-01   5.4001929e-02   5.5357143e-01
   1.0000000e+00   8.6235955e-01   2.1428571e-01   6.6666667e-01   1.3017241e-01   3.0701754e-01   1.1571842e-01   6.9642857e-01
   1.0000000e+00   5.2247191e-01   3.0952381e-01   6.6666667e-01   1.9741379e-01   2.8070175e-01   3.1629701e-01   5.3571429e-01
   1.0000000e+00   5.8707865e-01   2.3809524e-01   6.6666667e-01   5.2586207e-02   1.9736842e-01   9.6432015e-02   8.5714286e-01
   1.0000000e+00   6.8539326e-01   3.6190476e-01   6.6666667e-01   9.9655172e-02   2.5000000e-01   7.1359691e-02   6.2500000e-01
   1.0000000e+00   3.4382022e-01   3.2380952e-01   0.0000000e+00   1.2241379e-01   5.3508772e-01   2.6808100e-01   3.9285714e-01
   5.0000000e-01   3.2359551e-01   1.9047619e-01   6.6666667e-01   7.1724138e-02   4.2543860e-01   1.6586307e-01   3.9285714e-01
   1.0000000e+00   4.6441948e-01   2.2222222e-01   6.6666667e-01   7.7586207e-02   4.0350877e-01   1.1282546e-01   4.1071429e-01
   1.0000000e+00   5.5617978e-01   2.6190476e-01   0.0000000e+00   1.2758621e-01   3.7719298e-01   2.4975892e-01   4.6428571e-01
   5.0000000e-01   7.5280899e-01   2.8571429e-01   3.3333333e-01   1.5086207e-01   2.2807018e-01   1.7936355e-01   8.2142857e-01
   5.0000000e-01   7.3932584e-01   2.6666667e-01   3.3333333e-01   4.0689655e-02   2.3245614e-01   7.7145612e-02   8.0357143e-01
   1.0000000e+00   3.0786517e-01   3.0476190e-01   0.0000000e+00   1.6586207e-01   4.7368421e-01   3.8379942e-01   4.1071429e-01
   5.0000000e-01   2.7191011e-01   3.6190476e-01   0.0000000e+00   2.2172414e-01   4.1228070e-01   4.2430087e-01   3.9285714e-01
   1.0000000e+00   3.9325843e-01   2.2857143e-01   6.6666667e-01   1.0586207e-01   5.0438596e-01   2.1118611e-01   5.0000000e-01
   1.0000000e+00   6.1797753e-01   4.7619048e-02   0.0000000e+00   5.0000000e-02   5.2192982e-01   1.2632594e-01   4.4642857e-01
   1.0000000e+00   7.4438202e-01   1.6666667e-01   0.0000000e+00   6.4224138e-02   3.0701754e-01   2.0250723e-01   6.6071429e-01
   1.0000000e+00   5.1910112e-01   3.2380952e-01   6.6666667e-01   1.8034483e-01   4.6491228e-01   3.6837030e-01   4.6428571e-01
   1.0000000e+00   7.2659176e-01   2.5396825e-01   3.3333333e-01   2.1379310e-01   3.9473684e-01   2.5554484e-01   5.1785714e-01
   1.0000000e+00   5.1235955e-01   1.1428571e-01   0.0000000e+00   5.8275862e-02   6.0087719e-01   1.7261331e-01   3.7500000e-01
   1.0000000e+00   5.3932584e-01   2.8571429e-01   0.0000000e+00   1.5732759e-01   2.5877193e-01   1.5429122e-01   6.9642857e-01
   1.0000000e+00   5.3033708e-01   2.0952381e-01   3.3333333e-01   2.1241379e-01   2.6754386e-01   1.8032787e-01   5.3571429e-01
   1.0000000e+00   2.9213483e-01   2.2857143e-01   6.6666667e-01   8.4137931e-02   3.3333333e-01   0.0000000e+00   6.0714286e-01
   1.0000000e+00   3.4831461e-01   3.1746032e-01   0.0000000e+00   1.8275862e-01   3.9035088e-01   1.0221794e-01   5.0000000e-01
   0.0000000e+00   5.0561798e-01   4.7619048e-01   6.6666667e-01   1.2758621e-01   2.2807018e-01   7.1359691e-02   6.9642857e-01
   5.0000000e-01   5.0337079e-01   2.0952381e-01   6.6666667e-01   1.5965517e-01   3.1140351e-01   2.0154291e-01   5.8928571e-01
   1.0000000e+00   6.1348315e-01   3.0476190e-01   3.3333333e-01   2.2793103e-01   2.5877193e-01   2.3529412e-01   5.8928571e-01
   5.0000000e-01   5.5280899e-01   2.8571429e-01   6.6666667e-01   3.3137931e-01   2.6315789e-01   1.8900675e-01   6.2500000e-01
   5.0000000e-01   5.6853933e-01   2.2857143e-01   6.6666667e-01   1.3275862e-01   2.2368421e-01   1.0414658e-01   6.9642857e-01
   1.0000000e+00   7.4382022e-01   2.6666667e-01   3.3333333e-01   1.0689655e-01   2.5438596e-01   8.8717454e-02   5.8928571e-01
   1.0000000e+00   5.5730337e-01   2.0952381e-01   0.0000000e+00   5.3103448e-02   5.4824561e-01   1.3596914e-01   4.4642857e-01
   1.0000000e+00   4.4943820e-01   1.5873016e-01   3.3333333e-01   4.3103448e-02   2.3245614e-01   9.5467695e-02   5.5357143e-01
   1.0000000e+00   6.2471910e-01   3.0476190e-01   3.3333333e-01   2.1862069e-01   4.2543860e-01   3.0279653e-01   5.1785714e-01
   1.0000000e+00   6.7191011e-01   2.6666667e-01   3.3333333e-01   7.0689655e-02   3.3333333e-01   1.2343298e-01   5.5357143e-01
   1.0000000e+00   4.3146067e-01   2.6666667e-01   0.0000000e+00   1.5241379e-01   4.7807018e-01   3.1051109e-01   4.4642857e-01
   5.0000000e-01   5.4157303e-01   3.4285714e-01   3.3333333e-01   1.0689655e-01   2.3245614e-01   7.8109932e-02   5.5357143e-01
   1.0000000e+00   7.8277154e-01   7.6190476e-01   3.3333333e-01   1.6896552e-01   2.8508772e-01   1.4946962e-01   6.0714286e-01
   1.0000000e+00   6.6853933e-01   2.3809524e-01   3.3333333e-01   1.7672414e-01   5.7017544e-01   1.6586307e-01   5.3571429e-01
   5.0000000e-01   7.2359551e-01   3.0476190e-01   6.6666667e-01   2.0206897e-01   2.4122807e-01   2.3240116e-01   5.3571429e-01
   5.0000000e-01   6.0000000e-01   3.0476190e-01   6.6666667e-01   2.1344828e-01   2.3245614e-01   1.7550627e-01   7.5000000e-01
   5.0000000e-01   4.1797753e-01   2.2857143e-01   6.6666667e-01   1.9482759e-01   2.9824561e-01   1.9575699e-01   5.5357143e-01
   0.0000000e+00   4.8764045e-01   3.0476190e-01   6.6666667e-01   1.8551724e-01   2.8070175e-01   2.2950820e-01   7.1428571e-01
   1.0000000e+00   2.9887640e-01   3.2380952e-01   0.0000000e+00   1.4931034e-01   3.9473684e-01   3.0761813e-01   4.4642857e-01
   5.0000000e-01   5.2434457e-01   2.8571429e-01   0.0000000e+00   5.5172414e-02   2.6754386e-01   1.7357763e-02   6.6071429e-01
   1.0000000e+00   5.6404494e-01   1.9047619e-01   6.6666667e-01   8.4137931e-02   2.5877193e-01   1.2343298e-01   5.5357143e-01
   5.0000000e-01   6.2696629e-01   2.0952381e-01   3.3333333e-01   1.7000000e-01   2.0175439e-01   1.6200579e-01   6.4285714e-01
   5.0000000e-01   4.8988764e-01   1.5238095e-01   6.6666667e-01   9.9655172e-02   3.3333333e-01   1.2825458e-01   6.0714286e-01
   1.0000000e+00   4.1123596e-01   2.6666667e-01   6.6666667e-01   1.0275862e-01   3.9912281e-01   1.4271938e-01   5.0000000e-01
   1.0000000e+00   5.6179775e-01   2.8571429e-01   6.6666667e-01   2.0387931e-01   4.1666667e-01   2.4493732e-01   3.7500000e-01
   1.0000000e+00   4.8988764e-01   1.5238095e-01   0.0000000e+00   7.6896552e-02   4.4736842e-01   1.8032787e-01   4.6428571e-01
   5.0000000e-01   4.9438202e-01   1.3333333e-01   3.3333333e-01   1.1103448e-01   2.4561404e-01   1.4657666e-01   5.7142857e-01
   5.0000000e-01   5.0112360e-01   3.0476190e-01   3.3333333e-01   2.6931034e-01   2.2807018e-01   1.9093539e-01   6.6071429e-01
   5.0000000e-01   5.5730337e-01   1.9047619e-01   6.6666667e-01   2.2275862e-01   3.4210526e-01   2.0057859e-01   6.0714286e-01
   1.0000000e+00   3.2584270e-01   1.9047619e-01   6.6666667e-01   1.0896552e-01   3.5964912e-01   1.4561234e-01   6.4285714e-01
   5.0000000e-01   6.0955056e-01   2.1428571e-01   3.3333333e-01   7.3275862e-02   2.1052632e-01   9.8360656e-02   5.8928571e-01
   5.0000000e-01   6.2247191e-01   2.2857143e-01   3.3333333e-01   1.1724138e-01   3.1578947e-01   1.4561234e-01   7.1428571e-01
   5.0000000e-01   4.7640449e-01   2.6666667e-01   0.0000000e+00   1.2965517e-01   2.9385965e-01   8.8717454e-02   6.4285714e-01
   1.0000000e+00   6.4943820e-01   3.2380952e-01   6.6666667e-01   1.8965517e-01   3.2456140e-01   1.6779171e-01   5.5357143e-01
   1.0000000e+00   6.3202247e-01   2.6190476e-01   3.3333333e-01   2.0646552e-01   3.9912281e-01   1.8322083e-01   5.0000000e-01
   1.0000000e+00   9.6629213e-01   1.6666667e-01   3.3333333e-01   4.6120690e-02   2.0614035e-01   1.0511090e-01   7.1428571e-01
   1.0000000e+00   5.5056180e-01   3.4285714e-01   3.3333333e-01   2.8689655e-01   2.8947368e-01   6.6538091e-02   5.8928571e-01
   1.0000000e+00   2.6292135e-01   3.2380952e-01   0.0000000e+00   1.7103448e-01   3.9473684e-01   2.9315333e-01   4.8214286e-01
   5.0000000e-01   3.4831461e-01   1.6666667e-01   6.6666667e-01   6.9396552e-02   3.0701754e-01   1.8804243e-01   6.0714286e-01
   5.0000000e-01   5.3089888e-01   1.1904762e-01   6.6666667e-01   9.2672414e-02   3.0263158e-01   1.1668274e-01   5.8928571e-01
   1.0000000e+00   4.5692884e-01   2.5396825e-01   6.6666667e-01   1.1034483e-01   4.5614035e-01   1.4368370e-01   4.4642857e-01
   1.0000000e+00   5.4775281e-01   2.1428571e-01   6.6666667e-01   9.5258621e-02   3.4210526e-01   6.2680810e-02   5.7142857e-01
   1.0000000e+00   4.7191011e-01   2.3809524e-01   6.6666667e-01   1.4181034e-01   3.1578947e-01   9.2574735e-02   5.5357143e-01
   1.0000000e+00   5.9269663e-01   3.5714286e-01   6.6666667e-01   1.3405172e-01   3.6403509e-01   1.6297011e-01   5.5357143e-01
   1.0000000e+00   8.3595506e-01   2.0952381e-01   3.3333333e-01   1.8551724e-01   3.5526316e-01   2.6615236e-01   5.5357143e-01
   1.0000000e+00   6.2471910e-01   1.1428571e-01   6.6666667e-01   2.7241379e-02   2.5438596e-01   1.3018322e-01   6.7857143e-01
   5.0000000e-01   6.4269663e-01   1.9047619e-01   6.6666667e-01   1.8758621e-01   2.5000000e-01   1.8225651e-01   7.1428571e-01
   5.0000000e-01   4.7191011e-01   2.0952381e-01   6.6666667e-01   1.5344828e-01   2.6754386e-01   1.1282546e-01   5.5357143e-01
   5.0000000e-01   6.0674157e-01   1.4285714e-01   3.3333333e-01   1.6379310e-02   2.7631579e-01   8.8717454e-02   5.7142857e-01
   5.0000000e-01   5.7584270e-01   2.1428571e-01   3.3333333e-01   1.0301724e-01   2.0175439e-01   3.6644166e-02   6.0714286e-01
   5.0000000e-01   2.9438202e-01   2.0952381e-01   0.0000000e+00   1.0482759e-01   3.8596491e-01   1.5236258e-01   5.1785714e-01
   5.0000000e-01   3.1685393e-01   3.8095238e-01   6.6666667e-01   2.8379310e-01   3.6403509e-01   3.9633558e-01   5.3571429e-01
   1.0000000e+00   6.1348315e-01   1.5238095e-01   6.6666667e-01   6.5517241e-02   3.9912281e-01   1.2439730e-01   5.0000000e-01
   5.0000000e-01   7.6123596e-01   2.8571429e-01   6.6666667e-01   1.4827586e-01   3.7719298e-01   1.4079074e-01   5.0000000e-01
   0.0000000e+00   3.1460674e-01   1.5873016e-01   6.6666667e-01   6.5517241e-02   2.6754386e-01   3.4715526e-02   6.4285714e-01
   1.0000000e+00   6.8764045e-01   2.6666667e-01   3.3333333e-01   1.4517241e-01   3.2456140e-01   1.8514947e-01   5.8928571e-01
   1.0000000e+00   5.2359551e-01   1.1428571e-01   0.0000000e+00   6.6551724e-02   3.7719298e-01   1.2632594e-01   5.0000000e-01
   5.0000000e-01   2.0000000e-01   1.3333333e-01   6.6666667e-01   7.1724138e-02   3.4210526e-01   1.2825458e-01   5.1785714e-01
   5.0000000e-01   2.4157303e-01   1.9047619e-01   6.6666667e-01   1.2629310e-01   2.9385965e-01   1.4657666e-01   5.0000000e-01
   5.0000000e-01   3.1910112e-01   9.5238095e-02   0.0000000e+00   9.4482759e-02   2.8947368e-01   1.5911283e-01   5.0000000e-01
   1.0000000e+00   6.1516854e-01   1.9047619e-01   0.0000000e+00   1.1982759e-01   2.4561404e-01   1.2825458e-01   7.3214286e-01
   1.0000000e+00   8.9325843e-01   1.6666667e-01   0.0000000e+00   3.4482759e-02   2.4122807e-01   1.0607522e-01   6.9642857e-01
   1.0000000e+00   6.6067416e-01   1.9047619e-01   3.3333333e-01   1.2551724e-01   4.2105263e-01   2.2565092e-01   5.5357143e-01
   1.0000000e+00   7.3033708e-01   1.9047619e-01   3.3333333e-01   1.5215517e-01   2.8508772e-01   5.1108968e-02   5.1785714e-01
   1.0000000e+00   6.6666667e-01   2.8571429e-01   0.0000000e+00   5.3448276e-02   2.5877193e-01   2.7000964e-02   7.3214286e-01
   1.0000000e+00   6.3146067e-01   3.0476190e-01   0.0000000e+00   1.5448276e-01   3.2456140e-01   2.0829315e-01   6.4285714e-01
   1.0000000e+00   7.2191011e-01   7.1428571e-02   0.0000000e+00   6.8103448e-02   2.5877193e-01   1.2150434e-01   6.7857143e-01
   1.0000000e+00   6.1516854e-01   9.5238095e-02   3.3333333e-01   1.5603448e-01   2.2807018e-01   8.9681774e-02   6.9642857e-01
   1.0000000e+00   7.6853933e-01   1.9047619e-01   3.3333333e-01   1.1827586e-01   2.3245614e-01   1.2054002e-01   6.9642857e-01
   1.0000000e+00   3.6235955e-01   2.1428571e-01   6.6666667e-01   1.1206897e-01   3.2456140e-01   1.1378978e-01   5.1785714e-01
   5.0000000e-01   9.1011236e-01   2.4761905e-01   0.0000000e+00   1.9482759e-01   2.0614035e-01   1.1668274e-01   6.7857143e-01
   1.0000000e+00   6.2921348e-01   2.1428571e-01   3.3333333e-01   1.3663793e-01   3.7719298e-01   1.4368370e-01   5.7142857e-01
   1.0000000e+00   2.5168539e-01   1.5238095e-01   6.6666667e-01   9.3448276e-02   3.1578947e-01   2.3047252e-01   4.2857143e-01
   1.0000000e+00   9.2883895e-01   2.8571429e-01   3.3333333e-01   1.8620690e-01   2.3684211e-01   9.8360656e-02   6.6071429e-01
   1.0000000e+00   6.7865169e-01   1.5238095e-01   3.3333333e-01   9.5517241e-02   3.5964912e-01   2.2950820e-01   5.7142857e-01
   1.0000000e+00   2.4269663e-01   2.4761905e-01   6.6666667e-01   6.6551724e-02   5.5701754e-01   1.3211186e-01   3.9285714e-01
   1.0000000e+00   7.0112360e-01   2.6666667e-01   3.3333333e-01   1.7827586e-01   3.6842105e-01   3.2979749e-01   7.1428571e-01
   1.0000000e+00   9.2696629e-01   2.3809524e-01   6.6666667e-01   5.6465517e-02   3.5526316e-01   1.9286403e-01   6.2500000e-01
   1.0000000e+00   4.6966292e-01   3.0476190e-01   3.3333333e-01   1.7931034e-01   1.9736842e-01   5.1108968e-02   5.8928571e-01
   1.0000000e+00   6.3820225e-01   2.0952381e-01   3.3333333e-01   1.6482759e-01   3.7280702e-01   2.0057859e-01   5.8928571e-01
   1.0000000e+00   5.1685393e-01   3.0476190e-01   6.6666667e-01   2.6827586e-01   3.8596491e-01   3.8090646e-01   5.1785714e-01
   5.0000000e-01   5.0786517e-01   2.4761905e-01   6.6666667e-01   1.6482759e-01   3.5087719e-01   2.2950820e-01   5.3571429e-01
   1.0000000e+00   4.2134831e-01   1.9047619e-01   0.0000000e+00   5.0000000e-02   1.0526316e-01   1.2054002e-01   5.8928571e-01
   1.0000000e+00   2.5393258e-01   3.0476190e-01   0.0000000e+00   1.3379310e-01   4.1228070e-01   2.6133076e-01   3.9285714e-01
   5.0000000e-01   3.6853933e-01   1.5238095e-01   6.6666667e-01   1.0689655e-01   2.9385965e-01   1.6200579e-01   7.1428571e-01
   5.0000000e-01   5.7752809e-01   1.3333333e-01   3.3333333e-01   1.5034483e-01   2.8070175e-01   1.1764706e-01   6.7857143e-01
   5.0000000e-01   4.8033708e-01   2.1428571e-01   3.3333333e-01   1.4827586e-01   3.3771930e-01   6.0752170e-02   5.8928571e-01
   5.0000000e-01   7.1910112e-01   1.5238095e-01   6.6666667e-01   1.5137931e-01   2.9824561e-01   1.8611379e-01   6.4285714e-01
   5.0000000e-01   5.4213483e-01   2.6190476e-01   3.3333333e-01   1.5344828e-01   2.5438596e-01   8.6788814e-02   6.6071429e-01
   5.0000000e-01   5.3370787e-01   1.1904762e-01   3.3333333e-01   9.0086207e-02   1.9298246e-01   1.4754098e-01   5.5357143e-01
   5.0000000e-01   4.7940075e-01   2.5396825e-01   0.0000000e+00   1.7241379e-01   3.4649123e-01   1.6297011e-01   5.3571429e-01
   1.0000000e+00   6.5617978e-01   3.6190476e-01   6.6666667e-01   1.5448276e-01   3.2894737e-01   1.1282546e-01   6.4285714e-01
   5.0000000e-01   7.0505618e-01   1.1904762e-01   6.6666667e-01   1.0172414e-01   3.7280702e-01   1.3114754e-01   5.3571429e-01
   5.0000000e-01   3.4606742e-01   2.0952381e-01   3.3333333e-01   1.0379310e-01   2.0175439e-01   1.5621986e-01   5.8928571e-01
   5.0000000e-01   4.6966292e-01   1.7142857e-01   6.6666667e-01   1.4620690e-01   2.5877193e-01   1.4754098e-01   6.4285714e-01
   5.0000000e-01   5.6460674e-01   2.1428571e-01   3.3333333e-01   2.0646552e-01   2.3684211e-01   9.4503375e-02   6.6071429e-01
   5.0000000e-01   5.9101124e-01   2.2857143e-01   0.0000000e+00   1.4620690e-01   3.9912281e-01   2.1986500e-01   5.5357143e-01
   5.0000000e-01   5.5730337e-01   3.4285714e-01   0.0000000e+00   1.9793103e-01   2.3245614e-01   9.6432015e-02   7.8571429e-01
   5.0000000e-01   3.3932584e-01   4.5714286e-01   0.0000000e+00   1.5862069e-01   3.2894737e-01   2.4204436e-01   4.4642857e-01
   5.0000000e-01   2.6966292e-01   1.5238095e-01   0.0000000e+00   9.8620690e-02   3.9473684e-01   1.7647059e-01   4.4642857e-01
   0.0000000e+00   4.4044944e-01   9.5238095e-02   6.6666667e-01   1.2551724e-01   2.9824561e-01   2.2082932e-01   5.3571429e-01
   0.0000000e+00   2.1573034e-01   2.8571429e-01   0.0000000e+00   9.3448276e-02   2.7192982e-01   1.3211186e-01   5.0000000e-01
   5.0000000e-01   3.7303371e-01   1.7142857e-01   6.6666667e-01   1.1206897e-01   3.0701754e-01   1.4079074e-01   5.5357143e-01
   5.0000000e-01   2.2022472e-01   1.5238095e-01   0.0000000e+00   1.8965517e-02   1.0964912e-01   9.7396336e-02   5.8928571e-01
   1.0000000e+00   3.1910112e-01   3.4285714e-01   3.3333333e-01   9.6551724e-02   2.4561404e-01   1.4850530e-01   5.1785714e-01
   1.0000000e+00   5.2808989e-01   2.6666667e-01   3.3333333e-01   2.0517241e-01   3.6403509e-01   2.2179364e-01   5.1785714e-01
   5.0000000e-01   5.2134831e-01   1.5238095e-01   3.3333333e-01   1.5655172e-01   2.7631579e-01   1.9479267e-01   8.3928571e-01
   5.0000000e-01   4.2696629e-01   4.0000000e-01   3.3333333e-01   2.8379310e-01   2.0175439e-01   1.7839923e-01   5.8928571e-01
   1.0000000e+00   2.9213483e-01   3.8095238e-01   6.6666667e-01   1.4698276e-01   4.0789474e-01   2.1311475e-01   4.1071429e-01
   5.0000000e-01   6.4887640e-01   2.1428571e-01   3.3333333e-01   1.0043103e-01   3.5526316e-01   9.3539055e-02   5.3571429e-01
   5.0000000e-01   8.0524345e-01   3.8095238e-01   3.3333333e-01   2.1034483e-01   2.4561404e-01   1.4850530e-01   6.7857143e-01
   5.0000000e-01   4.7640449e-01   1.9047619e-01   0.0000000e+00   1.2965517e-01   4.4298246e-01   2.6422372e-01   4.8214286e-01
   5.0000000e-01   3.3258427e-01   1.9047619e-02   0.0000000e+00   2.7241379e-02   4.7368421e-01   1.4368370e-01   4.4642857e-01
   5.0000000e-01   2.4269663e-01   2.4761905e-01   6.6666667e-01   7.2758621e-02   4.5175439e-01   2.5265188e-01   4.2857143e-01
   5.0000000e-01   6.0898876e-01   1.9047619e-01   3.3333333e-01   2.0724138e-01   2.9824561e-01   1.0414658e-01   7.1428571e-01
   5.0000000e-01   7.3033708e-01   1.1428571e-01   6.6666667e-01   9.5517241e-02   4.2543860e-01   1.7839923e-01   5.7142857e-01
   5.0000000e-01   3.5280899e-01   1.7142857e-01   6.6666667e-01   5.8275862e-02   3.9035088e-01   1.7164899e-01   4.8214286e-01
   5.0000000e-01   2.3876404e-01   7.1428571e-02   6.6666667e-01   9.9137931e-02   5.0877193e-01   1.3307618e-01   5.1785714e-01
   5.0000000e-01   3.3033708e-01   3.0476190e-01   6.6666667e-01   2.4551724e-01   4.0350877e-01   3.0086789e-01   5.1785714e-01
   1.0000000e+00   0.0000000e+00   0.0000000e+00   0.0000000e+00   0.0000000e+00   2.1491228e-01   1.5429122e-01   7.3214286e-01
   1.0000000e+00   3.6235955e-01   2.1428571e-01   0.0000000e+00   2.8017241e-02   5.2192982e-01   8.1967213e-02   3.9285714e-01
   1.0000000e+00   6.8539326e-01   1.3333333e-01   3.3333333e-01   1.3793103e-01   3.4649123e-01   1.4271938e-01   5.7142857e-01
   1.0000000e+00   9.0730337e-01   1.9047619e-01   3.3333333e-01   7.3275862e-02   3.8596491e-01   7.4252652e-02   5.5357143e-01
   1.0000000e+00   4.4101124e-01   1.6666667e-01   3.3333333e-01   1.4698276e-01   4.1228070e-01   1.2343298e-01   5.3571429e-01
   1.0000000e+00   4.8314607e-01   3.0476190e-01   0.0000000e+00   1.2034483e-01   3.5087719e-01   2.0347155e-01   5.0000000e-01
   1.0000000e+00   2.8988764e-01   1.9047619e-01   0.0000000e+00   7.1724138e-02   4.5175439e-01   1.7647059e-01   4.6428571e-01
   1.0000000e+00   7.5280899e-01   2.6666667e-01   6.6666667e-01   1.7931034e-01   2.8070175e-01   2.7965284e-01   6.2500000e-01
   1.0000000e+00   5.3033708e-01   4.1904762e-01   6.6666667e-01   2.7551724e-01   3.7280702e-01   4.0694311e-01   6.2500000e-01
   5.0000000e-01   2.7865169e-01   2.8571429e-01   6.6666667e-01   1.1310345e-01   3.3771930e-01   1.9093539e-01   4.2857143e-01
   5.0000000e-01   5.5056180e-01   1.9047619e-01   6.6666667e-01   1.7206897e-01   1.8421053e-01   2.0057859e-01   7.1428571e-01
   1.0000000e+00   4.8988764e-01   3.8095238e-01   6.6666667e-01   1.8137931e-01   3.2017544e-01   1.6104147e-01   5.0000000e-01
   5.0000000e-01   7.3258427e-01   1.9047619e-01   0.0000000e+00   5.9310345e-02   1.4912281e-01   5.6894889e-02   6.2500000e-01
   1.0000000e+00   4.7415730e-01   3.4285714e-01   0.0000000e+00   3.0655172e-01   3.6842105e-01   2.4590164e-01   5.3571429e-01
   5.0000000e-01   3.3258427e-01   2.4761905e-01   0.0000000e+00   9.5517241e-02   3.3771930e-01   1.2536162e-01   5.3571429e-01
   5.0000000e-01   5.7584270e-01   1.9047619e-01   6.6666667e-01   8.8793103e-02   2.8070175e-01   9.8360656e-02   5.1785714e-01
   1.0000000e+00   1.0000000e+00   1.5238095e-01   6.6666667e-01   3.9655172e-02   3.2017544e-01   2.0057859e-01   6.2500000e-01
   5.0000000e-01   2.5393258e-01   3.2380952e-01   6.6666667e-01   1.0482759e-01   3.9912281e-01   2.0636451e-01   4.8214286e-01
   5.0000000e-01   4.5393258e-01   1.5238095e-01   0.0000000e+00   9.7586207e-02   1.8859649e-01   5.7859209e-02   7.3214286e-01
   1.0000000e+00   4.4943820e-01   2.2857143e-01   3.3333333e-01   9.9655172e-02   5.4824561e-01   4.7251688e-01   3.2142857e-01
   1.0000000e+00   4.2022472e-01   1.3333333e-01   0.0000000e+00   8.7241379e-02   3.0263158e-01   8.3895853e-02   4.4642857e-01
   5.0000000e-01   4.3445693e-01   6.3492063e-02   0.0000000e+00   3.1034483e-02   3.2894737e-01   6.6538091e-02   5.5357143e-01
   5.0000000e-01   6.1423221e-01   1.9047619e-01   3.3333333e-01   2.4137931e-02   2.5438596e-01   1.1957570e-01   5.3571429e-01
   5.0000000e-01   5.1123596e-01   1.4285714e-01   3.3333333e-01   1.0172414e-01   1.9298246e-01   8.0038573e-02   6.4285714e-01
   5.0000000e-01   5.1910112e-01   1.3333333e-01   6.6666667e-01   1.0793103e-01   3.4210526e-01   2.1118611e-01   5.8928571e-01
   5.0000000e-01   6.4044944e-01   1.6666667e-01   3.3333333e-01   9.7844828e-02   2.7192982e-01   9.7396336e-02   5.7142857e-01
   0.0000000e+00   6.0674157e-01   9.5238095e-02   6.6666667e-01   1.3896552e-01   2.7192982e-01   1.6007715e-01   7.5000000e-01
   5.0000000e-01   2.9887640e-01   2.8571429e-01   6.6666667e-01   8.7241379e-02   5.2631579e-01   2.7000964e-01   3.9285714e-01
   5.0000000e-01   7.1067416e-01   2.3809524e-01   3.3333333e-01   2.0000000e-01   2.8070175e-01   8.9681774e-02   5.8928571e-01
   5.0000000e-01   7.6404494e-01   1.3333333e-01   3.3333333e-01   1.6482759e-01   2.8508772e-01   6.3645130e-02   6.7857143e-01
   5.0000000e-01   2.7415730e-01   2.2857143e-01   6.6666667e-01   1.3379310e-01   3.1578947e-01   1.3982642e-01   5.5357143e-01
   5.0000000e-01   7.0411985e-01   2.2222222e-01   3.3333333e-01   1.1379310e-01   1.9736842e-01   4.6287367e-02   6.4285714e-01
   5.0000000e-01   5.7977528e-01   3.2380952e-01   3.3333333e-01   2.4034483e-01   2.8508772e-01   2.4204436e-01   5.7142857e-01
   5.0000000e-01   6.0000000e-01   4.0000000e-01   6.6666667e-01   3.2310345e-01   2.8070175e-01   3.5197686e-01   5.8928571e-01
   5.0000000e-01   2.7640449e-01   2.0952381e-01   6.6666667e-01   1.2034483e-01   3.9912281e-01   1.5911283e-01   5.8928571e-01
   5.0000000e-01   3.4606742e-01   2.2857143e-01   0.0000000e+00   8.8275862e-02   4.6052632e-01   1.5718419e-01   5.3571429e-01
   1.0000000e+00   4.0449438e-01   2.4761905e-01   6.6666667e-01   1.4206897e-01   4.3859649e-01   3.3172613e-01   4.2857143e-01
   1.0000000e+00   0.0000000e+00   0.0000000e+00   3.3333333e-01   0.0000000e+00   3.2894737e-01   2.4108004e-01   4.6428571e-01
   1.0000000e+00   6.6966292e-01   2.2857143e-01   3.3333333e-01   1.4000000e-01   1.7982456e-01   1.0703954e-01   6.9642857e-01
   1.0000000e+00   6.7415730e-01   3.6190476e-01   3.3333333e-01   1.8034483e-01   2.0614035e-01   8.0038573e-02   7.3214286e-01
   5.0000000e-01   3.4606742e-01   2.6666667e-01   3.3333333e-01   2.1965517e-01   3.7280702e-01   1.4946962e-01   5.8928571e-01
   5.0000000e-01   2.6516854e-01   1.7142857e-01   6.6666667e-01   7.3793103e-02   4.1666667e-01   1.4368370e-01   3.7500000e-01
   5.0000000e-01   2.1348315e-01   2.4761905e-01   6.6666667e-01   7.0689655e-02   4.2543860e-01   1.6682739e-01   3.9285714e-01
   5.0000000e-01   2.1797753e-01   2.0952381e-01   0.0000000e+00   1.3275862e-01   2.9385965e-01   9.8360656e-02   5.8928571e-01
   5.0000000e-01   2.1123596e-01   1.7142857e-01   6.6666667e-01   3.9655172e-02   4.7368421e-01   1.0896818e-01   3.5714286e-01
   0.0000000e+00   2.7640449e-01   3.4285714e-01   0.0000000e+00   2.1758621e-01   3.3333333e-01   3.1243973e-01   5.8928571e-01
   5.0000000e-01   2.9887640e-01   2.2857143e-01   6.6666667e-01   8.7241379e-02   4.4736842e-01   2.0154291e-01   4.8214286e-01
   1.0000000e+00   8.8764045e-01   2.2857143e-01   3.3333333e-01   1.0068966e-01   3.2017544e-01   2.4975892e-01   6.2500000e-01
   5.0000000e-01   4.3820225e-01   2.3809524e-01   3.3333333e-01   3.5775862e-02   4.4736842e-01   3.2786885e-02   6.2500000e-01
   5.0000000e-01   6.5842697e-01   2.2857143e-01   3.3333333e-01   1.3482759e-01   2.1491228e-01   7.5216972e-02   7.1428571e-01
   5.0000000e-01   8.3426966e-01   3.3333333e-01   6.6666667e-01   4.3922414e-01   1.8859649e-01   1.3693346e-01   7.3214286e-01
   5.0000000e-01   4.6067416e-01   1.9047619e-01   0.0000000e+00   5.3103448e-02   1.2280702e-01   6.9431051e-02   5.7142857e-01
   5.0000000e-01   3.1685393e-01   1.3333333e-01   6.6666667e-01   5.6206897e-02   5.0000000e-01   1.2825458e-01   4.4642857e-01
   5.0000000e-01   4.9887640e-01   2.0952381e-01   3.3333333e-01   1.2137931e-01   3.5087719e-01   1.6972035e-01   5.5357143e-01
   5.0000000e-01   5.3033708e-01   2.2857143e-01   6.6666667e-01   9.4482759e-02   3.6842105e-01   2.1215043e-01   5.7142857e-01
   5.0000000e-01   7.6123596e-01   2.1428571e-01   3.3333333e-01   1.2758621e-01   2.6754386e-01   7.6181292e-02   7.5000000e-01
   5.0000000e-01   6.0224719e-01   2.4761905e-01   3.3333333e-01   1.6586207e-01   3.7719298e-01   1.6104147e-01   7.1428571e-01
   5.0000000e-01   3.3483146e-01   1.5238095e-01   6.6666667e-01   1.1724138e-01   3.2017544e-01   1.8997107e-01   5.5357143e-01
   0.0000000e+00   2.3033708e-01   1.9047619e-01   6.6666667e-01   1.8189655e-01   4.0789474e-01   2.1407907e-01   5.3571429e-01
   5.0000000e-01   1.9325843e-01   1.1428571e-01   0.0000000e+00   8.6206897e-02   3.1140351e-01   7.7145612e-02   6.2500000e-01
   5.0000000e-01   3.2359551e-01   1.1428571e-01   0.0000000e+00   9.2413793e-02   2.9385965e-01   9.9324976e-02   7.3214286e-01
   5.0000000e-01   4.5842697e-01   2.0952381e-01   6.6666667e-01   1.8034483e-01   2.4122807e-01   7.4252652e-02   6.0714286e-01
   5.0000000e-01   5.2808989e-01   3.4285714e-01   6.6666667e-01   1.8551724e-01   2.9385965e-01   2.1504339e-01   7.5000000e-01
   5.0000000e-01   4.3370787e-01   2.6666667e-01   6.6666667e-01   1.2448276e-01   4.1666667e-01   2.3722276e-01   5.1785714e-01
   5.0000000e-01   2.8764045e-01   2.0952381e-01   0.0000000e+00   9.1379310e-02   2.2807018e-01   2.4011572e-01   3.0357143e-01
   0.0000000e+00   5.2134831e-01   2.4761905e-01   3.3333333e-01   1.5758621e-01   2.1929825e-01   8.3895853e-02   6.7857143e-01
   0.0000000e+00   4.7865169e-01   2.8571429e-01   3.3333333e-01   1.6482759e-01   2.3245614e-01   9.5467695e-02   6.6071429e-01
   5.0000000e-01   5.4606742e-01   7.6190476e-02   6.6666667e-01   1.0482759e-01   2.8508772e-01   1.3018322e-01   5.8928571e-01
   5.0000000e-01   5.8651685e-01   1.3333333e-01   6.6666667e-01   1.1724138e-01   2.6315789e-01   1.0800386e-01   7.1428571e-01
   5.0000000e-01   6.8988764e-01   1.5238095e-01   6.6666667e-01   1.3275862e-01   3.1578947e-01   1.0125362e-01   7.1428571e-01
   0.0000000e+00   1.4831461e-01   1.7142857e-01   6.6666667e-01   7.5862069e-02   3.8596491e-01   1.5911283e-01   3.9285714e-01
   5.0000000e-01   2.3146067e-01   1.9047619e-01   6.6666667e-01   5.2068966e-02   3.7719298e-01   1.0028930e-01   5.0000000e-01
   5.0000000e-01   1.3202247e-01   1.9047619e-01   6.6666667e-01   1.8318966e-01   4.4298246e-01   1.5236258e-01   5.7142857e-01
   5.0000000e-01   2.6966292e-01   1.7142857e-01   0.0000000e+00   1.1931034e-01   3.4649123e-01   1.5525554e-01   5.0000000e-01
   1.0000000e+00   2.6516854e-01   2.6666667e-01   6.6666667e-01   1.3275862e-01   3.3771930e-01   1.3789778e-01   4.6428571e-01
   1.0000000e+00   6.9887640e-01   2.2857143e-01   3.3333333e-01   2.2689655e-01   3.2017544e-01   1.9575699e-01   5.3571429e-01
   5.0000000e-01   3.3258427e-01   1.9047619e-01   6.6666667e-01   1.4827586e-01   3.0701754e-01   1.8129219e-01   5.1785714e-01
   5.0000000e-01   0.0000000e+00   0.0000000e+00   6.6666667e-01   0.0000000e+00   2.2368421e-01   1.1861138e-01   5.0000000e-01
   5.0000000e-01   6.1797753e-01   3.4285714e-01   6.6666667e-01   1.3068966e-01   2.0614035e-01   0.0000000e+00   6.9642857e-01
   5.0000000e-01   4.0449438e-01   2.8571429e-01   3.3333333e-01   1.0793103e-01   3.6842105e-01   1.1378978e-01   7.3214286e-01
   5.0000000e-01   3.2865169e-01   2.6190476e-01   6.6666667e-01   1.3017241e-01   2.1491228e-01   1.0414658e-01   6.2500000e-01
   5.0000000e-01   5.0842697e-01   1.4285714e-01   6.6666667e-01   1.3793103e-01   2.2807018e-01   8.9681774e-02   6.7857143e-01
   5.0000000e-01   3.9101124e-01   5.3333333e-01   6.6666667e-01   2.3931034e-01   1.4035088e-01   1.0511090e-01   6.0714286e-01
   1.0000000e+00   3.7078652e-01   2.5396825e-01   6.6666667e-01   1.6379310e-01   3.2017544e-01   1.2921890e-01   5.0000000e-01
   1.0000000e+00   3.9550562e-01   2.6666667e-01   6.6666667e-01   1.3172414e-01   3.7719298e-01   8.1002893e-02   5.8928571e-01
   5.0000000e-01   3.9775281e-01   1.7142857e-01   3.3333333e-01   9.2413793e-02   5.3947368e-01   0.0000000e+00   5.1785714e-01
   1.0000000e+00   3.4831461e-01   2.6666667e-01   6.6666667e-01   9.2413793e-02   4.3421053e-01   1.5718419e-01   5.0000000e-01
   1.0000000e+00   2.7865169e-01   3.0476190e-01   0.0000000e+00   1.3586207e-01   4.2543860e-01   2.1118611e-01   4.6428571e-01
   1.0000000e+00   3.4269663e-01   2.6190476e-01   0.0000000e+00   8.8793103e-02   5.4824561e-01   1.6200579e-01   3.9285714e-01
   5.0000000e-01   3.6853933e-01   1.7142857e-01   6.6666667e-01   1.5655172e-01   4.9122807e-01   2.1793635e-01   5.3571429e-01
   5.0000000e-01   5.6404494e-01   1.7142857e-01   6.6666667e-01   2.1137931e-01   2.7192982e-01   2.4011572e-01   6.4285714e-01
   5.0000000e-01   2.5168539e-01   3.4285714e-01   6.6666667e-01   1.4103448e-01   5.0877193e-01   2.8061716e-01   3.0357143e-01
   5.0000000e-01   3.5280899e-01   2.0952381e-01   6.6666667e-01   9.7586207e-02   2.7192982e-01   1.0221794e-01   6.9642857e-01
   5.0000000e-01   4.7191011e-01   1.9047619e-01   3.3333333e-01   1.6379310e-01   3.0701754e-01   1.7357763e-01   6.6071429e-01
   5.0000000e-01   7.0112360e-01   3.0476190e-01   3.3333333e-01   2.3827586e-01   3.0263158e-01   2.8158149e-01   6.6071429e-01
   0.0000000e+00   6.2247191e-01   3.4285714e-01   3.3333333e-01   2.0310345e-01   3.0263158e-01   1.6104147e-01   7.5000000e-01
   5.0000000e-01   5.3258427e-01   9.5238095e-02   3.3333333e-01   1.6275862e-01   1.9736842e-01   7.7145612e-02   6.7857143e-01
   1.0000000e+00   2.4269663e-01   1.9047619e-01   3.3333333e-01   3.7586207e-02   3.7280702e-01   1.5429122e-01   4.4642857e-01
   0.0000000e+00   1.7977528e-01   2.4761905e-01   6.6666667e-01   1.9068966e-01   3.5087719e-01   1.8804243e-01   4.8214286e-01
   1.0000000e+00   2.0224719e-01   2.6666667e-01   6.6666667e-01   1.7103448e-01   4.5614035e-01   4.0887175e-01   4.1071429e-01
   1.0000000e+00   7.3707865e-01   3.6190476e-01   3.3333333e-01   1.9068966e-01   3.2894737e-01   2.8447445e-01   9.4642857e-01
   1.0000000e+00   5.8876404e-01   2.4761905e-01   3.3333333e-01   1.5034483e-01   3.3333333e-01   2.2565092e-01   6.0714286e-01
   0.0000000e+00   4.9438202e-01   2.8571429e-01   0.0000000e+00   2.9310345e-01   2.5000000e-01   2.3240116e-01   6.9642857e-01
   1.0000000e+00   4.6067416e-01   2.2857143e-01   6.6666667e-01   9.7586207e-02   4.6052632e-01   2.6133076e-01   4.6428571e-01
   1.0000000e+00   6.6067416e-01   4.7619048e-01   3.3333333e-01   2.9310345e-01   2.5877193e-01   1.8032787e-01   6.9642857e-01
   5.0000000e-01   7.5056180e-01   5.1428571e-01   0.0000000e+00   2.9724138e-01   2.0175439e-01   1.3693346e-01   6.7857143e-01
   5.0000000e-01   4.7415730e-01   2.2857143e-01   6.6666667e-01   1.5344828e-01   2.2807018e-01   1.8322083e-01   6.9642857e-01
   5.0000000e-01   5.8202247e-01   3.2380952e-01   6.6666667e-01   1.5758621e-01   1.8859649e-01   1.4271938e-01   6.7857143e-01
   1.0000000e+00   5.9775281e-01   2.2857143e-01   6.6666667e-01   2.0413793e-01   3.3771930e-01   2.6229508e-01   5.5357143e-01
   5.0000000e-01   4.5393258e-01   2.4761905e-01   3.3333333e-01   2.1655172e-01   2.7192982e-01   1.4850530e-01   4.6428571e-01
   5.0000000e-01   4.2696629e-01   3.2380952e-01   6.6666667e-01   2.8586207e-01   2.6315789e-01   2.0443587e-01   5.5357143e-01
   5.0000000e-01   2.7191011e-01   2.2857143e-01   6.6666667e-01   5.0000000e-02   3.5964912e-01   1.8707811e-01   3.9285714e-01
   5.0000000e-01   7.4382022e-01   3.6190476e-01   3.3333333e-01   2.9724138e-01   2.6315789e-01   2.9411765e-01   7.3214286e-01
   5.0000000e-01   4.1123596e-01   3.4285714e-01   6.6666667e-01   2.0620690e-01   3.0263158e-01   2.3047252e-01   5.1785714e-01
   0.0000000e+00   3.4831461e-01   2.8571429e-01   6.6666667e-01   1.2862069e-01   2.6315789e-01   1.4946962e-01   7.1428571e-01
   1.0000000e+00   5.3258427e-01   2.4761905e-01   6.6666667e-01   1.1413793e-01   5.0000000e-01   2.0732883e-01   4.4642857e-01
   5.0000000e-01   7.0337079e-01   1.9047619e-01   3.3333333e-01   1.4103448e-01   2.1929825e-01   1.7647059e-01   6.9642857e-01
   5.0000000e-01   5.0280899e-01   5.4761905e-01   0.0000000e+00   8.4913793e-02   1.7105263e-01   1.1089682e-01   9.1071429e-01
   5.0000000e-01   5.3707865e-01   2.2857143e-01   3.3333333e-01   8.6206897e-02   2.1052632e-01   1.0221794e-01   7.3214286e-01
   5.0000000e-01   6.5393258e-01   1.1428571e-01   3.3333333e-01   9.4482759e-02   2.5000000e-01   6.1716490e-02   7.1428571e-01
   5.0000000e-01   5.8202247e-01   1.5238095e-01   3.3333333e-01   5.6206897e-02   2.2807018e-01   2.9893925e-02   7.1428571e-01
   5.0000000e-01   4.3146067e-01   2.8571429e-01   6.6666667e-01   1.6896552e-01   2.7631579e-01   2.1890068e-01   5.5357143e-01
   5.0000000e-01   1.7078652e-01   9.5238095e-02   6.6666667e-01   2.9310345e-02   3.5526316e-01   9.0646095e-02   3.7500000e-01
   0.0000000e+00   3.3707865e-01   1.9047619e-01   6.6666667e-01   1.3172414e-01   1.9736842e-01   1.1475410e-01   7.5000000e-01
   5.0000000e-01   3.7977528e-01   3.0476190e-01   6.6666667e-01   1.0172414e-01   2.4122807e-01   9.1610415e-02   5.0000000e-01
   0.0000000e+00   7.9213483e-01   2.3809524e-01   3.3333333e-01   1.2887931e-01   2.4122807e-01   1.0125362e-01   7.1428571e-01
   0.0000000e+00   3.3932584e-01   2.4761905e-01   6.6666667e-01   1.3068966e-01   1.9736842e-01   1.0221794e-01   7.5000000e-01
   5.0000000e-01   2.6217228e-01   2.2222222e-01   0.0000000e+00   9.6551724e-02   4.2543860e-01   1.1764706e-01   4.2857143e-01
   5.0000000e-01   2.8764045e-01   2.0952381e-01   6.6666667e-01   1.1517241e-01   3.8157895e-01   1.8900675e-01   5.3571429e-01
   1.0000000e+00   3.4606742e-01   7.6190476e-02   6.6666667e-01   9.4482759e-02   3.3771930e-01   1.6104147e-01   5.5357143e-01
   0.0000000e+00   6.6966292e-01   3.2380952e-01   3.3333333e-01   2.6103448e-01   3.4210526e-01   2.0057859e-01   5.1785714e-01
   5.0000000e-01   4.5842697e-01   1.9047619e-01   3.3333333e-01   7.3793103e-02   2.3245614e-01   7.8109932e-02   5.5357143e-01
   1.0000000e+00   7.5505618e-01   2.8571429e-01   6.6666667e-01   1.8034483e-01   4.4298246e-01   4.4069431e-01   5.7142857e-01
   1.0000000e+00   6.3764045e-01   2.1428571e-01   6.6666667e-01   1.6379310e-01   3.3333333e-01   1.3982642e-01   6.0714286e-01
   5.0000000e-01   4.8988764e-01   3.0476190e-01   3.3333333e-01   1.9689655e-01   3.0263158e-01   2.4879460e-01   5.7142857e-01
   1.0000000e+00   6.2696629e-01   3.6190476e-01   3.3333333e-01   2.4758621e-01   3.2456140e-01   3.2786885e-01   5.8928571e-01
   0.0000000e+00   6.4943820e-01   4.1904762e-01   0.0000000e+00   2.5689655e-01   2.9385965e-01   2.1407907e-01   7.3214286e-01
   5.0000000e-01   4.7865169e-01   3.2380952e-01   0.0000000e+00   2.2172414e-01   1.0964912e-01   2.5168756e-01   5.8928571e-01
   0.0000000e+00   5.7022472e-01   2.6190476e-01   6.6666667e-01   1.0689655e-01   3.1578947e-01   8.4860174e-02   5.7142857e-01
   0.0000000e+00   4.7865169e-01   3.0476190e-01   6.6666667e-01   1.4620690e-01   2.4122807e-01   1.7936355e-01   7.5000000e-01
   5.0000000e-01   3.6404494e-01   3.8095238e-01   6.6666667e-01   1.2034483e-01   3.6842105e-01   2.1697203e-01   5.7142857e-01
   5.0000000e-01   5.3483146e-01   2.8571429e-01   6.6666667e-01   1.5448276e-01   2.5877193e-01   1.7357763e-01   7.5000000e-01
   1.0000000e+00   5.3033708e-01   2.4761905e-01   6.6666667e-01   1.2965517e-01   2.6315789e-01   1.5621986e-01   7.3214286e-01
   1.0000000e+00   4.0730337e-01   2.8571429e-01   6.6666667e-01   1.5086207e-01   3.1140351e-01   1.2729026e-01   4.6428571e-01
   1.0000000e+00   7.3033708e-01   3.4285714e-01   3.3333333e-01   1.3068966e-01   2.1491228e-01   1.3114754e-01   7.1428571e-01
   5.0000000e-01   3.4382022e-01   3.4285714e-01   0.0000000e+00   1.3379310e-01   3.1578947e-01   1.8900675e-01   5.7142857e-01
   1.0000000e+00   4.6292135e-01   3.8095238e-01   0.0000000e+00   1.7310345e-01   2.8508772e-01   1.2343298e-01   5.5357143e-01
   1.0000000e+00   3.7078652e-01   3.0952381e-01   6.6666667e-01   1.4051724e-01   3.3771930e-01   2.1311475e-01   5.7142857e-01
   5.0000000e-01   6.6292135e-01   2.4761905e-01   6.6666667e-01   2.1137931e-01   2.8947368e-01   2.9508197e-01   5.3571429e-01
   5.0000000e-01   7.7528090e-01   3.0476190e-01   6.6666667e-01   2.3827586e-01   2.5877193e-01   1.4079074e-01   7.8571429e-01
   1.0000000e+00   4.0674157e-01   3.4285714e-01   6.6666667e-01   2.9206897e-01   2.7631579e-01   1.8129219e-01   6.2500000e-01
   1.0000000e+00   5.6629213e-01   6.2857143e-01   3.3333333e-01   2.5586207e-01   2.3684211e-01   2.3240116e-01   7.3214286e-01
   1.0000000e+00   9.1011236e-01   1.7142857e-01   3.3333333e-01   1.1206897e-01   2.8947368e-01   3.9537126e-02   6.6071429e-01
   1.0000000e+00   3.8426966e-01   3.0476190e-01   0.0000000e+00   1.5862069e-01   3.3771930e-01   2.0250723e-01   4.2857143e-01
   5.0000000e-01   3.4157303e-01   3.8095238e-01   0.0000000e+00   1.7620690e-01   3.0701754e-01   1.7839923e-01   6.9642857e-01
   5.0000000e-01   3.5955056e-01   3.8095238e-01   6.6666667e-01   1.0689655e-01   4.6491228e-01   1.9672131e-01   4.4642857e-01
   1.0000000e+00   7.3483146e-01   2.0952381e-01   6.6666667e-01   1.1931034e-01   2.5438596e-01   1.1957570e-01   7.5000000e-01
   5.0000000e-01   6.0674157e-01   3.2380952e-01   6.6666667e-01   2.4344828e-01   3.5964912e-01   5.0530376e-01   5.7142857e-01
   1.0000000e+00   6.0955056e-01   3.0952381e-01   6.6666667e-01   2.7112069e-01   3.5526316e-01   3.3654773e-01   5.3571429e-01
   1.0000000e+00   4.4044944e-01   3.6190476e-01   6.6666667e-01   1.5137931e-01   4.6929825e-01   3.9826422e-01   4.6428571e-01
   1.0000000e+00   6.0000000e-01   3.0476190e-01   6.6666667e-01   2.0517241e-01   3.5526316e-01   4.2333655e-01   5.3571429e-01
   5.0000000e-01   6.6067416e-01   4.1904762e-01   6.6666667e-01   3.1896552e-01   2.1929825e-01   7.1359691e-02   8.9285714e-01
   1.0000000e+00   3.6404494e-01   2.3809524e-01   6.6666667e-01   2.1344828e-01   3.5087719e-01   1.4850530e-01   5.7142857e-01
   0.0000000e+00   4.9662921e-01   2.0952381e-01   0.0000000e+00   2.0413793e-01   3.0701754e-01   1.8129219e-01   5.5357143e-01
   1.0000000e+00   3.2584270e-01   1.9047619e-01   0.0000000e+00   2.4758621e-01   3.4649123e-01   2.4108004e-01   4.2857143e-01
   1.0000000e+00   7.1460674e-01   3.6190476e-01   3.3333333e-01   3.5620690e-01   1.9736842e-01   2.2950820e-01   6.9642857e-01
   1.0000000e+00   5.4157303e-01   4.0000000e-01   3.3333333e-01   2.2896552e-01   2.5000000e-01   1.4561234e-01   5.7142857e-01
   5.0000000e-01   3.5505618e-01   1.9047619e-01   6.6666667e-01   1.8034483e-01   3.5964912e-01   2.4204436e-01   5.7142857e-01
   5.0000000e-01   3.8426966e-01   6.2857143e-01   6.6666667e-01   3.8724138e-01   1.6228070e-01   2.2854388e-01   6.9642857e-01
   1.0000000e+00   4.5617978e-01   2.8571429e-01   6.6666667e-01   2.8275862e-01   2.8508772e-01   5.2651880e-01   5.3571429e-01
   1.0000000e+00   3.5955056e-01   4.0000000e-01   6.6666667e-01   1.7724138e-01   2.6754386e-01   2.4300868e-01   5.8928571e-01
   5.0000000e-01   3.7303371e-01   4.1904762e-01   6.6666667e-01   1.4931034e-01   2.3245614e-01   1.4175506e-01   7.5000000e-01
   1.0000000e+00   4.3820225e-01   4.5714286e-01   3.3333333e-01   4.3689655e-01   2.2807018e-01   3.9247830e-01   4.8214286e-01
   0.0000000e+00   5.1235955e-01   3.0476190e-01   0.0000000e+00   1.4310345e-01   1.6666667e-01   5.4001929e-02   6.2500000e-01
   5.0000000e-01   6.5617978e-01   3.0476190e-01   3.3333333e-01   1.8448276e-01   2.0175439e-01   6.9431051e-02   8.3928571e-01
   5.0000000e-01   5.7303371e-01   2.8571429e-01   6.6666667e-01   2.1758621e-01   2.8070175e-01   1.8900675e-01   7.1428571e-01
   5.0000000e-01   7.3932584e-01   2.8571429e-01   6.6666667e-01   1.5344828e-01   2.0175439e-01   1.3404050e-01   6.9642857e-01
   1.0000000e+00   4.5393258e-01   4.0000000e-01   6.6666667e-01   1.5965517e-01   2.6315789e-01   1.5621986e-01   5.8928571e-01
   5.0000000e-01   6.5393258e-01   2.2857143e-01   6.6666667e-01   2.5896552e-01   1.9736842e-01   1.5814851e-01   6.6071429e-01
   5.0000000e-01   6.7977528e-01   1.9047619e-01   3.3333333e-01   1.5862069e-01   2.4561404e-01   1.3982642e-01   7.3214286e-01
   5.0000000e-01   5.9550562e-01   3.0476190e-01   6.6666667e-01   1.1517241e-01   2.2807018e-01   1.4754098e-01   7.1428571e-01
   5.0000000e-01   6.2359551e-01   3.8095238e-01   3.3333333e-01   2.4137931e-01   2.1929825e-01   1.1378978e-01   7.1428571e-01
   5.0000000e-01   6.0955056e-01   4.5238095e-01   3.3333333e-01   3.5387931e-01   1.7982456e-01   1.2054002e-01   7.3214286e-01
   1.0000000e+00   4.7415730e-01   3.0952381e-01   3.3333333e-01   2.6724138e-01   2.3245614e-01   1.4271938e-01   7.5000000e-01
   0.0000000e+00   1.3483146e-01   4.2857143e-01   6.6666667e-01   1.6637931e-01   0.0000000e+00   0.0000000e+00   5.7142857e-01
   1.0000000e+00   5.8426966e-01   3.6190476e-01   6.6666667e-01   2.2275862e-01   2.2807018e-01   1.9575699e-01   7.6785714e-01
   1.0000000e+00   7.8932584e-01   2.1428571e-01   6.6666667e-01   1.4051724e-01   1.9736842e-01   7.8109932e-02   7.1428571e-01
   1.0000000e+00   4.2921348e-01   3.0476190e-01   6.6666667e-01   1.3793103e-01   3.2017544e-01   0.0000000e+00   5.0000000e-01
   1.0000000e+00   3.6853933e-01   2.4761905e-01   6.6666667e-01   1.5034483e-01   3.5526316e-01   1.2246866e-01   5.5357143e-01
   5.0000000e-01   3.5280899e-01   2.8571429e-01   6.6666667e-01   1.8965517e-01   3.2017544e-01   3.0472517e-01   6.2500000e-01
   0.0000000e+00   3.6179775e-01   2.2857143e-01   6.6666667e-01   2.2896552e-01   2.8947368e-01   2.2372228e-01   6.0714286e-01
   0.0000000e+00   3.6629213e-01   2.2857143e-01   0.0000000e+00   1.6896552e-01   3.5526316e-01   2.3143684e-01   6.7857143e-01
   5.0000000e-01   4.7471910e-01   3.8095238e-01   6.6666667e-01   1.5344828e-01   2.4122807e-01   6.6538091e-02   7.3214286e-01
   5.0000000e-01   6.8764045e-01   2.4761905e-01   3.3333333e-01   2.3982759e-01   2.3245614e-01   1.0607522e-01   6.9642857e-01
   0.0000000e+00   2.4719101e-01   3.2380952e-01   0.0000000e+00   2.2586207e-01   2.8070175e-01   1.7454195e-01   5.7142857e-01
   5.0000000e-01   2.3370787e-01   3.0476190e-01   6.6666667e-01   1.5448276e-01   4.2105263e-01   2.4397300e-01   3.7500000e-01
   5.0000000e-01   5.9775281e-01   3.0476190e-01   6.6666667e-01   1.8448276e-01   3.3333333e-01   1.7936355e-01   5.5357143e-01
   5.0000000e-01   5.6741573e-01   2.8571429e-01   6.6666667e-01   2.6724138e-01   2.5000000e-01   1.7261331e-01   5.3571429e-01
   0.0000000e+00   1.3483146e-01   5.7142857e-01   6.6666667e-01   2.0517241e-01   0.0000000e+00   0.0000000e+00   5.8928571e-01
   5.0000000e-01   5.1460674e-01   2.0952381e-01   6.6666667e-01   1.3379310e-01   1.7105263e-01   1.6972035e-01   6.9642857e-01
   5.0000000e-01   7.6853933e-01   2.4761905e-01   3.3333333e-01   2.1758621e-01   1.8859649e-01   1.1861138e-01   7.3214286e-01
   5.0000000e-01   3.6629213e-01   2.2857143e-01   6.6666667e-01   1.8034483e-01   3.4649123e-01   1.6104147e-01   5.8928571e-01
   5.0000000e-01   5.5280899e-01   2.2857143e-01   6.6666667e-01   1.5655172e-01   2.8947368e-01   1.2632594e-01   7.5000000e-01
   1.0000000e+00   6.0898876e-01   3.2380952e-01   0.0000000e+00   2.0310345e-01   1.9298246e-01   1.2632594e-01   6.7857143e-01
   5.0000000e-01   4.8033708e-01   2.3809524e-01   6.6666667e-01   1.7543103e-01   2.4561404e-01   7.7145612e-02   6.7857143e-01
   5.0000000e-01   5.6179775e-01   2.2857143e-01   6.6666667e-01   1.7103448e-01   1.8421053e-01   1.2246866e-01   7.6785714e-01
   0.0000000e+00   2.5617978e-01   4.0000000e-01   0.0000000e+00   3.3758621e-01   2.5438596e-01   2.2661524e-01   5.8928571e-01
   5.0000000e-01   3.9775281e-01   2.8571429e-01   6.6666667e-01   3.5931034e-01   3.4649123e-01   1.7454195e-01   5.8928571e-01
   5.0000000e-01   4.9213483e-01   3.8095238e-01   6.6666667e-01   1.7000000e-01   2.9824561e-01   1.7164899e-01   6.0714286e-01
   5.0000000e-01   3.9325843e-01   4.1904762e-01   6.6666667e-01   1.8965517e-01   2.1929825e-01   1.5525554e-01   7.5000000e-01
   5.0000000e-01   5.4775281e-01   3.0952381e-01   6.6666667e-01   4.2241379e-01   3.7719298e-01   4.8119576e-01   6.7857143e-01
   5.0000000e-01   6.5617978e-01   3.0476190e-01   6.6666667e-01   3.0344828e-01   2.6315789e-01   3.4040501e-01   8.3928571e-01
   0.0000000e+00   4.2696629e-01   1.9047619e-01   6.6666667e-01   1.7931034e-01   3.3333333e-01   1.7261331e-01   7.1428571e-01
   5.0000000e-01   4.8876404e-01   2.1428571e-01   0.0000000e+00   1.3663793e-01   2.8070175e-01   1.5043394e-01   7.6785714e-01
   5.0000000e-01   4.0730337e-01   3.0952381e-01   6.6666667e-01   2.2844828e-01   4.3859649e-01   2.2372228e-01   4.2857143e-01
   5.0000000e-01   4.9438202e-01   2.2857143e-01   6.6666667e-01   1.9275862e-01   3.3333333e-01   1.4946962e-01   5.7142857e-01
   5.0000000e-01   7.1685393e-01   2.0952381e-01   3.3333333e-01   1.3379310e-01   3.2456140e-01   1.1475410e-01   6.9642857e-01
   5.0000000e-01   5.1460674e-01   2.6666667e-01   0.0000000e+00   2.4344828e-01   3.4210526e-01   2.6808100e-01   4.8214286e-01
   5.0000000e-01   6.7191011e-01   2.8571429e-01   6.6666667e-01   1.5034483e-01   2.1929825e-01   9.1610415e-02   7.6785714e-01
   5.0000000e-01   1.2584270e-01   1.9047619e-01   6.6666667e-01   1.2241379e-01   5.5263158e-01   3.1629701e-01   2.8571429e-01
   5.0000000e-01   2.6516854e-01   2.0952381e-01   6.6666667e-01   1.7103448e-01   4.2105263e-01   3.1822565e-01   3.9285714e-01
   5.0000000e-01   4.3820225e-01   3.4285714e-01   6.6666667e-01   3.4896552e-01   3.2894737e-01   3.2401157e-01   5.7142857e-01
   5.0000000e-01   7.9550562e-01   3.2380952e-01   3.3333333e-01   1.1517241e-01   1.9298246e-01   9.1610415e-02   6.6071429e-01
   5.0000000e-01   4.7865169e-01   2.4761905e-01   6.6666667e-01   1.9379310e-01   2.5877193e-01   1.8997107e-01   6.9642857e-01
   5.0000000e-01   5.6853933e-01   1.3333333e-01   6.6666667e-01   1.8758621e-01   2.9824561e-01   1.9382835e-01   5.5357143e-01
   5.0000000e-01   4.8988764e-01   2.2857143e-01   6.6666667e-01   1.9689655e-01   3.7280702e-01   3.0376085e-01   5.7142857e-01
   5.0000000e-01   5.1235955e-01   2.6666667e-01   3.3333333e-01   2.2689655e-01   3.8157895e-01   4.0887175e-01   5.7142857e-01
   5.0000000e-01   3.4831461e-01   2.2222222e-01   6.6666667e-01   1.5344828e-01   4.6491228e-01   2.0443587e-01   4.1071429e-01
   5.0000000e-01   2.6516854e-01   2.8571429e-01   6.6666667e-01   1.3793103e-01   3.9912281e-01   3.1340405e-01   3.5714286e-01
   5.0000000e-01   6.7640449e-01   3.0476190e-01   3.3333333e-01   1.1103448e-01   2.1491228e-01   7.3288332e-02   5.7142857e-01
   5.0000000e-01   2.2696629e-01   2.0952381e-01   6.6666667e-01   1.4103448e-01   4.7368421e-01   3.0761813e-01   4.4642857e-01
   1.0000000e+00   5.8876404e-01   4.0000000e-01   3.3333333e-01   2.1448276e-01   2.3684211e-01   1.1089682e-01   5.7142857e-01
   5.0000000e-01   4.1123596e-01   4.3809524e-01   0.0000000e+00   2.6931034e-01   1.9736842e-01   1.3789778e-01   7.6785714e-01
   0.0000000e+00   2.4719101e-01   2.0952381e-01   6.6666667e-01   1.1413793e-01   3.9473684e-01   2.3336548e-01   4.2857143e-01
   5.0000000e-01   5.2808989e-01   1.5238095e-01   6.6666667e-01   1.5448276e-01   2.8508772e-01   2.0925747e-01   5.8928571e-01
   5.0000000e-01   7.7078652e-01   3.2380952e-01   3.3333333e-01   2.9724138e-01   1.9298246e-01   2.1407907e-01   5.1785714e-01
   5.0000000e-01   5.6629213e-01   2.6666667e-01   3.3333333e-01   2.1862069e-01   3.3771930e-01   2.8736741e-01   4.6428571e-01
   1.0000000e+00   5.4606742e-01   2.4761905e-01   6.6666667e-01   2.4034483e-01   2.7192982e-01   3.0279653e-01   5.5357143e-01
   0.0000000e+00   4.1123596e-01   3.0476190e-01   6.6666667e-01   2.1241379e-01   3.5526316e-01   3.7512054e-01   5.8928571e-01
   5.0000000e-01   2.6067416e-01   3.0476190e-01   6.6666667e-01   1.2344828e-01   4.2105263e-01   2.2661524e-01   4.4642857e-01
   1.0000000e+00   6.7191011e-01   2.8571429e-01   0.0000000e+00   2.1448276e-01   4.2543860e-01   5.5544841e-01   4.4642857e-01
   5.0000000e-01   2.6292135e-01   3.2380952e-01   6.6666667e-01   1.1931034e-01   4.7368421e-01   2.9508197e-01   4.1071429e-01
   0.0000000e+00   3.6629213e-01   2.2857143e-01   6.6666667e-01   2.6724138e-01   4.2982456e-01   4.8698168e-01   5.5357143e-01
   0.0000000e+00   2.1123596e-01   4.3809524e-01   6.6666667e-01   1.3793103e-01   4.1228070e-01   3.3269045e-01   3.5714286e-01
   5.0000000e-01   2.3146067e-01   3.2380952e-01   6.6666667e-01   1.4413793e-01   4.5175439e-01   3.0086789e-01   4.4642857e-01
   0.0000000e+00   5.5955056e-01   3.6190476e-01   6.6666667e-01   2.6827586e-01   2.4122807e-01   1.7743491e-01   6.4285714e-01
   0.0000000e+00   2.6741573e-01   4.5714286e-01   6.6666667e-01   1.8758621e-01   3.4210526e-01   3.4715526e-01   5.1785714e-01
   0.0000000e+00   2.9438202e-01   4.0000000e-01   6.6666667e-01   2.1758621e-01   3.7719298e-01   1.4561234e-01   5.7142857e-01
   5.0000000e-01   7.7078652e-01   4.0000000e-01   6.6666667e-01   3.2413793e-01   3.5964912e-01   2.7193828e-01   6.0714286e-01
   1.0000000e+00   4.0449438e-01   3.0476190e-01   6.6666667e-01   3.1482759e-01   5.2192982e-01   5.5351977e-01   4.8214286e-01
   1.0000000e+00   4.4719101e-01   3.2380952e-01   6.6666667e-01   1.7620690e-01   3.7280702e-01   3.4715526e-01   5.5357143e-01
   1.0000000e+00   6.5393258e-01   4.5714286e-01   3.3333333e-01   2.6103448e-01   3.6842105e-01   4.6576663e-01   5.5357143e-01
   1.0000000e+00   3.1685393e-01   3.0476190e-01   6.6666667e-01   1.6275862e-01   3.9035088e-01   3.2208293e-01   4.8214286e-01
   5.0000000e-01   4.8089888e-01   2.2857143e-01   6.6666667e-01   1.4620690e-01   3.9912281e-01   2.1697203e-01   5.1785714e-01
   5.0000000e-01   2.8089888e-01   2.0952381e-01   6.6666667e-01   1.6275862e-01   3.9473684e-01   2.6133076e-01   5.1785714e-01
   0.0000000e+00   1.7078652e-01   2.0952381e-01   6.6666667e-01   1.6586207e-01   3.3771930e-01   2.4011572e-01   5.1785714e-01
   5.0000000e-01   2.9213483e-01   2.2857143e-01   6.6666667e-01   1.3896552e-01   3.9035088e-01   2.6325940e-01   5.3571429e-01
   1.0000000e+00   3.3033708e-01   5.7142857e-01   0.0000000e+00   2.1448276e-01   5.0000000e-01   3.5390550e-01   3.7500000e-01
   5.0000000e-01   6.0674157e-01   2.4761905e-01   6.6666667e-01   2.5689655e-01   4.3421053e-01   1.9768563e-01   5.8928571e-01
   1.0000000e+00   5.7584270e-01   2.3809524e-01   6.6666667e-01   1.3448276e-01   3.9473684e-01   1.1764706e-01   5.7142857e-01
   1.0000000e+00   7.0561798e-01   1.7142857e-01   6.6666667e-01   1.5241379e-01   3.6403509e-01   2.3915140e-01   5.7142857e-01
   5.0000000e-01   2.8314607e-01   2.4761905e-01   0.0000000e+00   7.5862069e-02   4.9122807e-01   1.2150434e-01   4.2857143e-01
   1.0000000e+00   5.9101124e-01   2.6666667e-01   6.6666667e-01   1.4724138e-01   3.2894737e-01   3.3654773e-01   5.8928571e-01
   5.0000000e-01   6.8314607e-01   1.7142857e-01   6.6666667e-01   8.8275862e-02   3.9035088e-01   1.5814851e-01   5.5357143e-01
   1.0000000e+00   6.4269663e-01   2.8571429e-01   6.6666667e-01   1.7103448e-01   3.5964912e-01   6.3645130e-02   5.7142857e-01
   5.0000000e-01   5.7528090e-01   3.0476190e-01   6.6666667e-01   1.6275862e-01   3.8596491e-01   2.3818708e-01   5.5357143e-01
   0.0000000e+00   5.7752809e-01   4.1904762e-01   0.0000000e+00   3.0344828e-01   4.0789474e-01   2.6615236e-01   5.1785714e-01
   5.0000000e-01   3.8651685e-01   2.6666667e-01   6.6666667e-01   1.8137931e-01   3.7719298e-01   2.1407907e-01   5.5357143e-01
   5.0000000e-01   4.1573034e-01   3.0476190e-01   6.6666667e-01   2.1448276e-01   4.2543860e-01   3.5004822e-01   3.5714286e-01
   5.0000000e-01   2.2921348e-01   2.6666667e-01   6.6666667e-01   1.2344828e-01   4.2105263e-01   2.3336548e-01   4.1071429e-01
   0.0000000e+00   2.5842697e-01   3.0476190e-01   6.6666667e-01   2.1034483e-01   3.9473684e-01   2.2854388e-01   5.1785714e-01
   0.0000000e+00   4.8764045e-01   2.2857143e-01   0.0000000e+00   1.0068966e-01   2.2807018e-01   5.6894889e-02   7.5000000e-01
   1.0000000e+00   4.5617978e-01   3.4285714e-01   0.0000000e+00   2.4034483e-01   4.8684211e-01   4.8216008e-01   4.6428571e-01
   1.0000000e+00   3.2359551e-01   3.8095238e-01   6.6666667e-01   1.3379310e-01   2.7631579e-01   1.9768563e-01   4.1071429e-01
   1.0000000e+00   6.2022472e-01   3.8095238e-01   6.6666667e-01   2.0310345e-01   4.6491228e-01   2.3047252e-01   4.4642857e-01
   1.0000000e+00   6.1348315e-01   2.2857143e-01   6.6666667e-01   2.0310345e-01   3.8596491e-01   1.4271938e-01   5.5357143e-01
   5.0000000e-01   3.6629213e-01   2.8571429e-01   6.6666667e-01   2.4344828e-01   2.9385965e-01   2.6422372e-01   5.0000000e-01
   5.0000000e-01   5.5505618e-01   5.7142857e-01   6.6666667e-01   3.9862069e-01   2.7192982e-01   5.5930569e-02   6.7857143e-01
   1.0000000e+00   5.8146067e-01   2.3809524e-01   6.6666667e-01   1.8836207e-01   3.5964912e-01   1.7936355e-01   5.3571429e-01
   5.0000000e-01   4.2471910e-01   1.7142857e-01   0.0000000e+00   1.1310345e-01   4.0789474e-01   1.6875603e-01   5.3571429e-01
   5.0000000e-01   4.8539326e-01   2.0952381e-01   0.0000000e+00   1.8137931e-01   3.7719298e-01   1.9864995e-01   5.3571429e-01
   5.0000000e-01   5.2134831e-01   3.0476190e-01   6.6666667e-01   1.5241379e-01   3.0701754e-01   1.6007715e-01   6.2500000e-01
   5.0000000e-01   4.9887640e-01   3.8095238e-01   0.0000000e+00   5.1655172e-01   3.5087719e-01   3.8090646e-01   5.7142857e-01
   0.0000000e+00   3.7977528e-01   2.8571429e-01   6.6666667e-01   2.7758621e-01   2.8947368e-01   1.6972035e-01   5.5357143e-01
   5.0000000e-01   2.7865169e-01   2.8571429e-01   6.6666667e-01   1.3586207e-01   4.4736842e-01   0.0000000e+00   4.6428571e-01
   5.0000000e-01   5.1910112e-01   2.0952381e-01   6.6666667e-01   9.9655172e-02   3.8157895e-01   7.6181292e-02   5.7142857e-01
   0.0000000e+00   2.5168539e-01   3.4285714e-01   6.6666667e-01   1.9172414e-01   3.4649123e-01   3.2015429e-01   4.8214286e-01
   5.0000000e-01   4.0898876e-01   2.2857143e-01   0.0000000e+00   1.5862069e-01   3.8596491e-01   2.4300868e-01   5.3571429e-01
   5.0000000e-01   3.1685393e-01   3.4285714e-01   0.0000000e+00   1.7724138e-01   3.2894737e-01   1.6489875e-01   5.7142857e-01
   5.0000000e-01   2.6516854e-01   2.4761905e-01   6.6666667e-01   2.1551724e-01   2.0175439e-01   1.7936355e-01   6.0714286e-01
   0.0000000e+00   3.3258427e-01   4.7619048e-01   0.0000000e+00   2.9931034e-01   3.1140351e-01   3.3944069e-01   5.1785714e-01
   0.0000000e+00   5.8426966e-01   3.4285714e-01   6.6666667e-01   2.4862069e-01   4.5175439e-01   7.6952748e-01   5.5357143e-01
   0.0000000e+00   3.8426966e-01   2.6666667e-01   6.6666667e-01   2.2172414e-01   3.3333333e-01   1.6393443e-01   5.7142857e-01
   5.0000000e-01   3.7977528e-01   4.9523810e-01   6.6666667e-01   4.1827586e-01   2.5000000e-01   2.6036644e-01   5.1785714e-01
   0.0000000e+00   1.8651685e-01   2.6666667e-01   6.6666667e-01   1.3275862e-01   4.0350877e-01   1.8997107e-01   6.2500000e-01
   5.0000000e-01   3.7865169e-01   2.4761905e-01   0.0000000e+00   1.4931034e-01   3.8157895e-01   2.1697203e-01   6.6071429e-01
   5.0000000e-01   6.7977528e-01   1.5238095e-01   3.3333333e-01   1.1724138e-01   3.2894737e-01   1.6393443e-01   6.9642857e-01
   5.0000000e-01   4.8764045e-01   3.4285714e-01   6.6666667e-01   1.8862069e-01   3.9035088e-01   1.9575699e-01   5.7142857e-01
   5.0000000e-01   4.0000000e-01   2.2857143e-01   6.6666667e-01   9.9655172e-02   4.2543860e-01   2.1504339e-01   5.5357143e-01
   5.0000000e-01   4.5842697e-01   2.0952381e-01   6.6666667e-01   1.8344828e-01   3.3771930e-01   2.3240116e-01   5.7142857e-01
   5.0000000e-01   6.2696629e-01   3.2380952e-01   3.3333333e-01   2.3827586e-01   2.8070175e-01   3.2111861e-01   5.0000000e-01
   1.0000000e+00   5.7528090e-01   1.9047619e-01   3.3333333e-01   1.1000000e-01   2.0614035e-01   1.3307618e-01   4.6428571e-01
   5.0000000e-01   8.1797753e-01   3.6190476e-01   3.3333333e-01   2.3103448e-01   2.4122807e-01   2.2179364e-01   6.9642857e-01
   5.0000000e-01   9.0786517e-01   3.8095238e-01   3.3333333e-01   3.3758621e-01   3.4649123e-01   2.2179364e-01   6.6071429e-01
   5.0000000e-01   4.1123596e-01   2.6666667e-01   6.6666667e-01   3.1896552e-01   2.2368421e-01   3.3172613e-01   4.8214286e-01
   5.0000000e-01   4.6741573e-01   2.8571429e-01   6.6666667e-01   2.0620690e-01   2.1052632e-01   2.2082932e-01   5.3571429e-01
   5.0000000e-01   7.4831461e-01   4.9523810e-01   6.6666667e-01   3.5724138e-01   2.4122807e-01   4.2815815e-01   8.5714286e-01
   5.0000000e-01   3.3033708e-01   3.2380952e-01   6.6666667e-01   1.4517241e-01   2.7192982e-01   1.6682739e-01   5.7142857e-01
   1.0000000e+00   6.2022472e-01   4.3809524e-01   0.0000000e+00   2.6827586e-01   2.3684211e-01   1.7068467e-01   6.7857143e-01
   1.0000000e+00   6.4269663e-01   1.5238095e-01   3.3333333e-01   1.2551724e-01   3.4210526e-01   1.0028930e-01   5.7142857e-01
   1.0000000e+00   5.2584270e-01   2.6666667e-01   3.3333333e-01   2.3517241e-01   3.4210526e-01   2.8351013e-01   5.7142857e-01
   1.0000000e+00   2.8314607e-01   5.5238095e-01   3.3333333e-01   2.1655172e-01   2.3245614e-01   3.3076181e-01   6.4285714e-01
   1.0000000e+00   5.8651685e-01   3.6190476e-01   3.3333333e-01   2.3206897e-01   3.7280702e-01   1.7936355e-01   5.3571429e-01
   5.0000000e-01   4.5393258e-01   3.2380952e-01   6.6666667e-01   2.4862069e-01   2.4561404e-01   2.2372228e-01   4.8214286e-01
   5.0000000e-01   7.6179775e-01   3.8095238e-01   3.3333333e-01   2.7241379e-01   2.2807018e-01   2.1504339e-01   6.9642857e-01
   5.0000000e-01   4.3071161e-01   5.0793651e-01   6.6666667e-01   2.2413793e-01   3.7719298e-01   2.2565092e-01   5.8928571e-01
   5.0000000e-01   3.5280899e-01   3.4285714e-01   6.6666667e-01   2.1448276e-01   6.0526316e-01   3.3847637e-01   5.3571429e-01
   5.0000000e-01   4.0000000e-01   3.4285714e-01   6.6666667e-01   2.2172414e-01   2.0175439e-01   1.9864995e-01   6.7857143e-01
   5.0000000e-01   4.1797753e-01   2.8571429e-01   6.6666667e-01   1.1103448e-01   2.0614035e-01   1.3114754e-01   5.8928571e-01
   5.0000000e-01   3.6179775e-01   2.8571429e-01   6.6666667e-01   1.3275862e-01   2.6754386e-01   1.4754098e-01   6.0714286e-01
   5.0000000e-01   4.4719101e-01   2.4761905e-01   6.6666667e-01   2.1137931e-01   3.2017544e-01   1.4850530e-01   5.0000000e-01
   5.0000000e-01   4.2696629e-01   2.2857143e-01   6.6666667e-01   1.9379310e-01   3.3333333e-01   2.9315333e-01   6.2500000e-01
   0.0000000e+00   3.2134831e-01   6.6666667e-01   6.6666667e-01   5.2689655e-01   2.5438596e-01   0.0000000e+00   7.6785714e-01
   5.0000000e-01   2.2471910e-01   1.9047619e-01   6.6666667e-01   1.1724138e-01   3.8596491e-01   1.4464802e-01   4.8214286e-01
   0.0000000e+00   2.0224719e-01   2.8571429e-01   6.6666667e-01   1.8448276e-01   0.0000000e+00   0.0000000e+00   5.0000000e-01
   5.0000000e-01   3.6853933e-01   2.4761905e-01   6.6666667e-01   1.7724138e-01   3.6842105e-01   1.9382835e-01   5.3571429e-01
   5.0000000e-01   3.1235955e-01   2.4761905e-01   0.0000000e+00   9.2413793e-02   5.1315789e-01   0.0000000e+00   4.6428571e-01
   5.0000000e-01   7.0112360e-01   3.2380952e-01   3.3333333e-01   4.3172414e-01   2.7631579e-01   4.5998071e-01   6.4285714e-01
   1.0000000e+00   5.2808989e-01   2.4761905e-01   6.6666667e-01   1.7206897e-01   0.0000000e+00   2.7483124e-01   5.3571429e-01
   5.0000000e-01   4.2921348e-01   2.6666667e-01   0.0000000e+00   1.3793103e-01   5.0000000e-01   2.1793635e-01   4.6428571e-01
   5.0000000e-01   5.4831461e-01   2.8571429e-01   6.6666667e-01   1.8965517e-01   4.6491228e-01   3.1051109e-01   5.5357143e-01
   5.0000000e-01   3.5955056e-01   3.4285714e-01   6.6666667e-01   2.3724138e-01   3.3333333e-01   3.8765670e-01   5.8928571e-01
   0.0000000e+00   8.8988764e-01   4.5714286e-01   6.6666667e-01   3.5413793e-01   2.8508772e-01   5.1205400e-01   9.1071429e-01
   5.0000000e-01   5.6629213e-01   1.9047619e-01   3.3333333e-01   1.2862069e-01   3.6403509e-01   0.0000000e+00   6.0714286e-01
   5.0000000e-01   8.8314607e-01   3.0476190e-01   3.3333333e-01   3.3758621e-01   3.4210526e-01   4.3008679e-01   9.2857143e-01
   0.0000000e+00   3.3483146e-01   3.4285714e-01   0.0000000e+00   2.1448276e-01   3.5964912e-01   2.6036644e-01   6.2500000e-01
   0.0000000e+00   2.4494382e-01   3.2380952e-01   6.6666667e-01   2.5793103e-01   3.6842105e-01   1.8225651e-01   6.0714286e-01
   5.0000000e-01   4.4719101e-01   2.4761905e-01   6.6666667e-01   1.5241379e-01   3.9035088e-01   2.3143684e-01   5.7142857e-01
   5.0000000e-01   4.7640449e-01   2.2857143e-01   6.6666667e-01   1.3172414e-01   3.6842105e-01   9.1610415e-02   5.5357143e-01
   1.0000000e+00   5.5056180e-01   1.7142857e-01   3.3333333e-01   1.0068966e-01   3.6403509e-01   7.3288332e-02   5.3571429e-01
   5.0000000e-01   3.8876404e-01   2.4761905e-01   6.6666667e-01   1.4517241e-01   3.4210526e-01   1.6393443e-01   5.1785714e-01
   5.0000000e-01   5.3033708e-01   3.2380952e-01   6.6666667e-01   2.0517241e-01   3.1578947e-01   1.5429122e-01   5.3571429e-01
   5.0000000e-01   6.4943820e-01   3.6190476e-01   3.3333333e-01   1.9896552e-01   3.5526316e-01   1.8225651e-01   6.6071429e-01
   5.0000000e-01   3.4382022e-01   3.0476190e-01   6.6666667e-01   1.2862069e-01   3.1578947e-01   1.9575699e-01   5.3571429e-01
   5.0000000e-01   4.2921348e-01   3.0476190e-01   6.6666667e-01   1.8034483e-01   3.9035088e-01   1.8804243e-01   5.3571429e-01
   1.0000000e+00   4.2921348e-01   1.7142857e-01   3.3333333e-01   8.2068966e-02   2.5877193e-01   9.6432015e-02   4.6428571e-01
   0.0000000e+00   3.4157303e-01   2.8571429e-01   6.6666667e-01   1.8344828e-01   4.1666667e-01   3.4040501e-01   5.5357143e-01
   0.0000000e+00   2.5168539e-01   2.4761905e-01   0.0000000e+00   1.8448276e-01   3.5526316e-01   1.3886210e-01   5.1785714e-01
   0.0000000e+00   6.6966292e-01   4.1904762e-01   6.6666667e-01   3.0344828e-01   3.1140351e-01   3.7704918e-01   9.2857143e-01
   5.0000000e-01   7.0337079e-01   3.6190476e-01   3.3333333e-01   1.7724138e-01   2.7192982e-01   1.1282546e-01   8.2142857e-01
   5.0000000e-01   2.4494382e-01   3.2380952e-01   6.6666667e-01   1.4827586e-01   3.7719298e-01   2.2661524e-01   4.6428571e-01
   5.0000000e-01   0.0000000e+00   0.0000000e+00   6.6666667e-01   0.0000000e+00   3.3771930e-01   2.7868852e-01   7.5000000e-01
   5.0000000e-01   4.9438202e-01   2.4761905e-01   6.6666667e-01   1.7310345e-01   4.2543860e-01   2.9315333e-01   7.1428571e-01
   0.0000000e+00   3.9044944e-01   7.3809524e-01   6.6666667e-01   4.0431034e-01   2.4122807e-01   3.4329797e-01   7.1428571e-01
   5.0000000e-01   5.4831461e-01   3.0476190e-01   3.3333333e-01   1.5551724e-01   2.9385965e-01   1.9672131e-01   7.1428571e-01
   5.0000000e-01   6.6966292e-01   2.2857143e-01   3.3333333e-01   2.0206897e-01   3.2017544e-01   3.0183221e-01   7.5000000e-01
   5.0000000e-01   6.4269663e-01   2.0952381e-01   6.6666667e-01   2.1448276e-01   3.5964912e-01   2.3047252e-01   2.1428571e-01
   5.0000000e-01   3.9325843e-01   4.9523810e-01   0.0000000e+00   2.7758621e-01   2.4122807e-01   1.9189971e-01   6.0714286e-01
   5.0000000e-01   4.8314607e-01   2.4761905e-01   6.6666667e-01   2.1862069e-01   3.5964912e-01   1.4368370e-01   5.8928571e-01
   5.0000000e-01   7.0112360e-01   2.6666667e-01   3.3333333e-01   1.8862069e-01   3.4210526e-01   2.6615236e-01   7.3214286e-01
   5.0000000e-01   4.3595506e-01   2.8571429e-01   6.6666667e-01   2.1862069e-01   3.6403509e-01   2.8833173e-01   6.4285714e-01
   0.0000000e+00   4.1011236e-01   2.8571429e-01   0.0000000e+00   2.3620690e-01   3.5964912e-01   1.8418515e-01   5.3571429e-01
   5.0000000e-01   3.5056180e-01   1.7142857e-01   6.6666667e-01   1.1620690e-01   3.4649123e-01   2.0829315e-01   5.7142857e-01
   5.0000000e-01   4.1797753e-01   2.0952381e-01   0.0000000e+00   1.5655172e-01   3.8157895e-01   1.7261331e-01   5.3571429e-01
   5.0000000e-01   0.0000000e+00   0.0000000e+00   6.6666667e-01   0.0000000e+00   4.2543860e-01   2.8929605e-01   3.7500000e-01
   1.0000000e+00   5.7752809e-01   1.3333333e-01   6.6666667e-01   7.2758621e-02   4.4736842e-01   2.2565092e-01   5.3571429e-01
   1.0000000e+00   2.9662921e-01   3.2380952e-01   6.6666667e-01   9.4482759e-02   6.0526316e-01   1.6489875e-01   4.2857143e-01
   1.0000000e+00   3.7528090e-01   2.2857143e-01   0.0000000e+00   1.5965517e-01   4.0350877e-01   3.2304725e-01   4.2857143e-01
   1.0000000e+00   3.9775281e-01   1.5238095e-01   0.0000000e+00   6.8620690e-02   6.4035088e-01   3.8187078e-01   3.7500000e-01
   1.0000000e+00   3.8426966e-01   3.0476190e-01   6.6666667e-01   1.4827586e-01   5.0438596e-01   3.1822565e-01   4.6428571e-01
   1.0000000e+00   4.9662921e-01   2.8571429e-01   3.3333333e-01   2.1551724e-01   3.5964912e-01   3.8862102e-01   5.3571429e-01
   1.0000000e+00   5.5505618e-01   3.2380952e-01   6.6666667e-01   1.2241379e-01   4.4298246e-01   1.4175506e-01   4.6428571e-01
   1.0000000e+00   2.8988764e-01   2.4761905e-01   6.6666667e-01   1.0896552e-01   5.1315789e-01   2.2854388e-01   4.4642857e-01
   5.0000000e-01   2.1573034e-01   1.3333333e-01   6.6666667e-01   5.4137931e-02   5.2192982e-01   1.7454195e-01   2.1428571e-01
   1.0000000e+00   3.4831461e-01   2.2857143e-01   3.3333333e-01   8.6206897e-02   2.4122807e-01   5.4001929e-02   5.5357143e-01
   1.0000000e+00   3.8764045e-01   1.4285714e-01   6.6666667e-01   6.0344828e-02   3.5964912e-01   1.6393443e-01   5.1785714e-01
   5.0000000e-01   5.5505618e-01   3.2380952e-01   6.6666667e-01   1.3896552e-01   4.2982456e-01   2.8061716e-01   4.6428571e-01
   1.0000000e+00   3.5955056e-01   1.9047619e-01   6.6666667e-01   1.1310345e-01   4.0789474e-01   1.7164899e-01   4.4642857e-01
   5.0000000e-01   4.4269663e-01   2.0952381e-01   0.0000000e+00   1.1413793e-01   3.0701754e-01   1.4079074e-01   5.5357143e-01
   1.0000000e+00   5.5730337e-01   2.8571429e-01   3.3333333e-01   1.3482759e-01   2.3245614e-01   1.1475410e-01   7.6785714e-01
   5.0000000e-01   5.2134831e-01   2.2857143e-01   0.0000000e+00   1.0275862e-01   4.6052632e-01   4.7251688e-02   5.1785714e-01
   5.0000000e-01   3.8651685e-01   2.2857143e-01   6.6666667e-01   1.3172414e-01   4.8684211e-01   2.3047252e-01   4.8214286e-01
   1.0000000e+00   5.2134831e-01   1.1428571e-01   3.3333333e-01   1.2655172e-01   3.7719298e-01   2.0347155e-01   5.3571429e-01
   1.0000000e+00   5.0561798e-01   1.4285714e-01   3.3333333e-01   5.0000000e-02   3.6842105e-01   1.4368370e-01   5.5357143e-01
   1.0000000e+00   4.6816479e-01   3.1746032e-01   6.6666667e-01   1.7241379e-01   3.7280702e-01   1.5911283e-01   5.7142857e-01
   1.0000000e+00   6.8764045e-01   3.2380952e-01   3.3333333e-01   3.7172414e-01   3.4649123e-01   3.8862102e-01   6.7857143e-01
   1.0000000e+00   3.7977528e-01   2.2857143e-01   3.3333333e-01   1.3275862e-01   4.2543860e-01   1.6200579e-01   5.3571429e-01
   1.0000000e+00   5.1910112e-01   2.2857143e-01   6.6666667e-01   1.4103448e-01   4.2105263e-01   1.8032787e-01   5.8928571e-01
   1.0000000e+00   5.5280899e-01   1.9047619e-01   3.3333333e-01   1.4000000e-01   3.9473684e-01   2.6036644e-01   5.3571429e-01
   5.0000000e-01   4.7640449e-01   1.5238095e-01   6.6666667e-01   1.5137931e-01   3.8596491e-01   3.9151398e-01   5.8928571e-01
   0.0000000e+00   2.0973783e-01   2.2222222e-01   6.6666667e-01   1.4310345e-01   5.4824561e-01   1.3307618e-01   5.0000000e-01
   1.0000000e+00   6.0955056e-01   2.8571429e-01   6.6666667e-01   2.9439655e-01   3.7719298e-01   1.2921890e-01   5.3571429e-01
   1.0000000e+00   5.2247191e-01   2.8571429e-01   3.3333333e-01   2.6982759e-01   3.4649123e-01   1.3211186e-01   5.5357143e-01
   5.0000000e-01   3.6853933e-01   2.0952381e-01   0.0000000e+00   7.8965517e-02   3.2017544e-01   6.3645130e-02   5.3571429e-01
   5.0000000e-01   5.2808989e-01   2.4761905e-01   3.3333333e-01   1.3068966e-01   2.5877193e-01   1.7454195e-01   6.6071429e-01
   1.0000000e+00   3.9325843e-01   3.0476190e-01   6.6666667e-01   1.2137931e-01   4.0350877e-01   2.4493732e-01   4.4642857e-01
   1.0000000e+00   5.7977528e-01   3.6190476e-01   6.6666667e-01   3.0137931e-01   4.1228070e-01   1.6586307e-01   5.5357143e-01
   1.0000000e+00   4.2696629e-01   1.7142857e-01   3.3333333e-01   1.6689655e-01   3.7719298e-01   1.3211186e-01   5.8928571e-01
   1.0000000e+00   3.5056180e-01   3.6190476e-01   0.0000000e+00   2.0413793e-01   2.6754386e-01   2.7772420e-01   5.0000000e-01
   5.0000000e-01   3.6179775e-01   4.3809524e-01   0.0000000e+00   3.7379310e-01   2.3684211e-01   3.7897782e-01   6.9642857e-01
   1.0000000e+00   4.2921348e-01   2.6666667e-01   3.3333333e-01   1.1517241e-01   3.3333333e-01   1.7743491e-01   5.0000000e-01
   5.0000000e-01   5.3707865e-01   3.0476190e-01   3.3333333e-01   3.2310345e-01   2.6315789e-01   2.6518804e-01   6.6071429e-01
   5.0000000e-01   3.4382022e-01   2.6666667e-01   0.0000000e+00   2.0103448e-01   3.1140351e-01   2.5072324e-01   5.5357143e-01
   1.0000000e+00   4.6516854e-01   3.2380952e-01   3.3333333e-01   2.6827586e-01   3.2017544e-01   2.8447445e-01   5.1785714e-01
   1.0000000e+00   3.7078652e-01   2.2857143e-01   6.6666667e-01   1.1724138e-01   3.6403509e-01   2.0154291e-01   4.6428571e-01
   1.0000000e+00   4.1573034e-01   2.6190476e-01   6.6666667e-01   1.6637931e-01   3.2456140e-01   2.2275796e-01   5.0000000e-01
   1.0000000e+00   5.1011236e-01   3.4285714e-01   3.3333333e-01   3.1172414e-01   3.9473684e-01   4.5323047e-01   6.2500000e-01
   1.0000000e+00   6.9887640e-01   2.6666667e-01   0.0000000e+00   2.2482759e-01   3.5087719e-01   3.1147541e-01   5.0000000e-01
   1.0000000e+00   5.4606742e-01   3.2380952e-01   6.6666667e-01   2.4137931e-01   3.6842105e-01   2.1215043e-01   5.3571429e-01
   1.0000000e+00   5.9550562e-01   3.0476190e-01   3.3333333e-01   2.3724138e-01   3.1578947e-01   2.5554484e-01   5.3571429e-01
   5.0000000e-01   8.2303371e-01   2.1428571e-01   3.3333333e-01   1.7284483e-01   3.2894737e-01   9.6432015e-02   6.6071429e-01
   5.0000000e-01   4.6516854e-01   3.6190476e-01   6.6666667e-01   1.6379310e-01   2.9824561e-01   1.8514947e-01   6.4285714e-01
   5.0000000e-01   3.9775281e-01   2.6666667e-01   0.0000000e+00   1.4620690e-01   3.7719298e-01   3.1051109e-01   5.1785714e-01
   1.0000000e+00   3.2584270e-01   2.6666667e-01   3.3333333e-01   1.3896552e-01   4.9561404e-01   2.0347155e-01   5.3571429e-01
   5.0000000e-01   0.0000000e+00   0.0000000e+00   6.6666667e-01   0.0000000e+00   4.2543860e-01   3.0183221e-01   4.6428571e-01
   1.0000000e+00   4.6067416e-01   2.8571429e-01   6.6666667e-01   1.2551724e-01   5.2192982e-01   1.4368370e-01   5.1785714e-01
   5.0000000e-01   2.8764045e-01   2.2857143e-01   6.6666667e-01   1.4517241e-01   4.2105263e-01   2.4686596e-01   5.0000000e-01
   5.0000000e-01   2.8988764e-01   3.2380952e-01   6.6666667e-01   1.8551724e-01   4.4736842e-01   1.2054002e-01   4.6428571e-01
   0.0000000e+00   2.8764045e-01   3.4285714e-01   0.0000000e+00   2.1344828e-01   3.2894737e-01   1.6104147e-01   5.1785714e-01
   5.0000000e-01   5.3089888e-01   4.0476190e-01   6.6666667e-01   4.2887931e-01   3.8596491e-01   2.1311475e-01   5.5357143e-01
   5.0000000e-01   4.2247191e-01   3.2380952e-01   0.0000000e+00   1.8034483e-01   5.3947368e-01   2.9315333e-01   4.6428571e-01
   5.0000000e-01   3.2808989e-01   1.7142857e-01   0.0000000e+00   8.2068966e-02   5.8771930e-01   2.3818708e-01   3.0357143e-01
   5.0000000e-01   4.5842697e-01   3.6190476e-01   3.3333333e-01   2.1758621e-01   2.8070175e-01   1.5621986e-01   5.7142857e-01
   0.0000000e+00   1.8651685e-01   2.4761905e-01   6.6666667e-01   1.2448276e-01   3.4649123e-01   1.3018322e-01   4.4642857e-01
   5.0000000e-01   6.1123596e-01   2.4761905e-01   6.6666667e-01   3.3344828e-01   3.4210526e-01   2.6808100e-01   5.3571429e-01
   5.0000000e-01   4.4943820e-01   3.8095238e-01   6.6666667e-01   1.9172414e-01   4.6052632e-01   3.9054966e-01   4.4642857e-01
   0.0000000e+00   2.0674157e-01   1.9047619e-01   6.6666667e-01   1.5758621e-01   3.8157895e-01   1.2439730e-01   5.8928571e-01
   5.0000000e-01   5.0786517e-01   2.2857143e-01   3.3333333e-01   1.3379310e-01   2.9824561e-01   1.6875603e-01   5.5357143e-01
   5.0000000e-01   0.0000000e+00   0.0000000e+00   6.6666667e-01   0.0000000e+00   2.0175439e-01   2.7000964e-01   5.1785714e-01
   5.0000000e-01   6.8539326e-01   2.6666667e-01   6.6666667e-01   1.0793103e-01   3.2456140e-01   1.8997107e-01   6.6071429e-01
   5.0000000e-01   3.3483146e-01   2.2857143e-01   6.6666667e-01   1.7310345e-01   2.1929825e-01   1.4946962e-01   5.8928571e-01
   5.0000000e-01   0.0000000e+00   0.0000000e+00   6.6666667e-01   0.0000000e+00   4.1666667e-01   1.0125362e-01   3.9285714e-01
   5.0000000e-01   4.2247191e-01   3.2380952e-01   6.6666667e-01   1.5965517e-01   3.2017544e-01   2.1022179e-01   6.6071429e-01
   5.0000000e-01   0.0000000e+00   0.0000000e+00   0.0000000e+00   0.0000000e+00   4.2543860e-01   3.1629701e-01   4.8214286e-01
   5.0000000e-01   4.8089888e-01   3.2380952e-01   6.6666667e-01   2.0931034e-01   3.2894737e-01   1.8032787e-01   6.4285714e-01
   5.0000000e-01   6.3820225e-01   2.8571429e-01   3.3333333e-01   2.3517241e-01   3.5526316e-01   2.7675988e-01   5.5357143e-01
   0.0000000e+00   1.8651685e-01   2.8571429e-01   6.6666667e-01   1.1000000e-01   3.9035088e-01   2.5650916e-01   4.8214286e-01
   1.0000000e+00   4.1573034e-01   2.8571429e-01   3.3333333e-01   2.2379310e-01   3.2894737e-01   2.8640309e-01   6.0714286e-01
   0.0000000e+00   1.3033708e-01   1.9047619e-01   6.6666667e-01   1.0172414e-01   3.9912281e-01   1.6875603e-01   4.4642857e-01
   5.0000000e-01   5.3651685e-01   2.6190476e-01   0.0000000e+00   1.9870690e-01   3.6842105e-01   1.7647059e-01   5.5357143e-01
   1.0000000e+00   4.6067416e-01   3.3333333e-01   6.6666667e-01   3.5387931e-01   3.6842105e-01   2.4204436e-01   5.5357143e-01
   0.0000000e+00   1.7977528e-01   3.0476190e-01   6.6666667e-01   1.7103448e-01   3.6842105e-01   2.7675988e-01   5.1785714e-01
   0.0000000e+00   8.0898876e-02   3.6190476e-01   6.6666667e-01   2.0517241e-01   3.6842105e-01   3.4136933e-01   4.8214286e-01
   1.0000000e+00   4.3146067e-01   4.3809524e-01   3.3333333e-01   2.2482759e-01   3.9473684e-01   2.4397300e-01   5.1785714e-01
   1.0000000e+00   3.8876404e-01   1.9047619e-01   6.6666667e-01   1.4000000e-01   3.5964912e-01   0.0000000e+00   4.8214286e-01
   1.0000000e+00   4.0674157e-01   2.2857143e-01   6.6666667e-01   9.9655172e-02   4.5614035e-01   0.0000000e+00   4.8214286e-01
   1.0000000e+00   2.4494382e-01   4.3809524e-01   6.6666667e-01   2.3103448e-01   2.8508772e-01   2.7579556e-01   3.9285714e-01
   5.0000000e-01   5.1123596e-01   3.8095238e-01   6.6666667e-01   2.1810345e-01   3.4649123e-01   2.0057859e-01   5.5357143e-01
   1.0000000e+00   5.5280899e-01   4.0000000e-01   6.6666667e-01   3.0448276e-01   3.6842105e-01   2.7965284e-01   5.8928571e-01
   1.0000000e+00   0.0000000e+00   0.0000000e+00   6.6666667e-01   0.0000000e+00   3.9035088e-01   2.1890068e-01   5.3571429e-01
   1.0000000e+00   4.0000000e-01   2.2857143e-01   0.0000000e+00   1.0379310e-01   3.9473684e-01   1.8032787e-01   4.2857143e-01
   5.0000000e-01   5.5730337e-01   3.0476190e-01   3.3333333e-01   1.5241379e-01   2.8508772e-01   2.2565092e-01   6.6071429e-01
   5.0000000e-01   3.1910112e-01   4.5714286e-01   6.6666667e-01   1.1931034e-01   5.9649123e-01   2.0636451e-01   5.1785714e-01
   5.0000000e-01   4.1797753e-01   3.0476190e-01   6.6666667e-01   1.4310345e-01   3.8596491e-01   1.8418515e-01   6.6071429e-01
   1.0000000e+00   6.8314607e-01   2.4761905e-01   3.3333333e-01   2.0517241e-01   3.5526316e-01   2.7193828e-01   6.4285714e-01
   1.0000000e+00   3.2134831e-01   3.0476190e-01   0.0000000e+00   1.1517241e-01   4.6052632e-01   2.3047252e-01   3.9285714e-01
   1.0000000e+00   3.3988764e-01   2.3809524e-01   0.0000000e+00   1.4698276e-01   4.0350877e-01   1.8032787e-01   4.4642857e-01
   1.0000000e+00   5.5505618e-01   2.2857143e-01   3.3333333e-01   1.7000000e-01   3.5964912e-01   1.0896818e-01   5.5357143e-01
   1.0000000e+00   4.8314607e-01   2.6666667e-01   6.6666667e-01   1.5448276e-01   3.5087719e-01   1.8997107e-01   6.2500000e-01
   1.0000000e+00   7.3408240e-01   3.1746032e-01   3.3333333e-01   2.9655172e-01   3.9473684e-01   1.2054002e-01   6.4285714e-01
   1.0000000e+00   6.8764045e-01   2.8571429e-01   3.3333333e-01   2.1137931e-01   4.2105263e-01   1.9093539e-01   5.5357143e-01
   1.0000000e+00   4.2471910e-01   3.8095238e-01   3.3333333e-01   1.9896552e-01   2.9824561e-01   2.0636451e-01   5.8928571e-01
   1.0000000e+00   4.7865169e-01   2.4761905e-01   3.3333333e-01   1.6793103e-01   3.6842105e-01   1.9768563e-01   5.7142857e-01
   1.0000000e+00   4.8539326e-01   2.6666667e-01   0.0000000e+00   2.8896552e-01   3.9473684e-01   3.3461909e-01   5.5357143e-01
   1.0000000e+00   6.7865169e-01   2.4761905e-01   6.6666667e-01   2.1241379e-01   2.2368421e-01   1.9189971e-01   6.9642857e-01
   1.0000000e+00   4.0449438e-01   2.8571429e-01   3.3333333e-01   1.8758621e-01   3.6842105e-01   2.5554484e-01   5.8928571e-01
   5.0000000e-01   3.8483146e-01   4.5238095e-01   6.6666667e-01   2.3232759e-01   4.5614035e-01   2.9508197e-01   4.6428571e-01
   1.0000000e+00   5.3707865e-01   3.4285714e-01   0.0000000e+00   1.7206897e-01   2.6315789e-01   1.3596914e-01   6.6071429e-01
   5.0000000e-01   4.4382022e-01   3.3333333e-01   0.0000000e+00   1.3275862e-01   3.5964912e-01   1.5911283e-01   4.4642857e-01
   1.0000000e+00   5.6404494e-01   4.3809524e-01   3.3333333e-01   2.8586207e-01   3.8596491e-01   2.1600771e-01   5.5357143e-01
   5.0000000e-01   4.9887640e-01   2.2857143e-01   0.0000000e+00   1.1517241e-01   5.6140351e-01   2.0925747e-01   5.0000000e-01
   5.0000000e-01   4.1573034e-01   3.1746032e-01   0.0000000e+00   8.4482759e-02   5.3070175e-01   2.2179364e-01   5.1785714e-01
   0.0000000e+00   3.5112360e-01   5.2380952e-01   0.0000000e+00   2.7887931e-01   3.3333333e-01   1.0125362e-01   5.8928571e-01
   0.0000000e+00   4.0224719e-01   2.8571429e-01   0.0000000e+00   3.0448276e-01   2.1491228e-01   2.3143684e-01   5.3571429e-01
   0.0000000e+00   6.0955056e-01   5.0000000e-01   6.6666667e-01   3.6939655e-01   3.3771930e-01   2.5361620e-01   6.4285714e-01
   0.0000000e+00   4.6067416e-01   3.8095238e-01   0.0000000e+00   2.5482759e-01   3.2894737e-01   2.6229508e-01   5.3571429e-01
   1.0000000e+00   5.9101124e-01   2.6666667e-01   3.3333333e-01   2.1448276e-01   3.2017544e-01   3.1726133e-01   5.3571429e-01
   1.0000000e+00   5.4382022e-01   3.2380952e-01   3.3333333e-01   3.0344828e-01   2.5877193e-01   2.2372228e-01   6.0714286e-01
   1.0000000e+00   7.4157303e-01   2.4761905e-01   6.6666667e-01   2.6206897e-01   2.1929825e-01   2.9411765e-01   5.8928571e-01
   1.0000000e+00   4.9887640e-01   2.0952381e-01   6.6666667e-01   1.1103448e-01   5.3070175e-01   2.6036644e-01   4.6428571e-01
   1.0000000e+00   6.1573034e-01   2.8571429e-01   6.6666667e-01   3.4896552e-01   3.5526316e-01   4.0019286e-01   5.7142857e-01
   5.0000000e-01   1.7303371e-01   3.4285714e-01   6.6666667e-01   1.6068966e-01   4.3859649e-01   4.5708775e-01   2.8571429e-01
   1.0000000e+00   4.3595506e-01   3.4285714e-01   6.6666667e-01   2.0620690e-01   4.5175439e-01   4.5901639e-01   5.0000000e-01
   5.0000000e-01   7.8651685e-01   2.6666667e-01   6.6666667e-01   1.4206897e-01   3.0263158e-01   9.4503375e-02   2.1428571e-01
   5.0000000e-01   4.6067416e-01   3.8095238e-01   6.6666667e-01   2.2172414e-01   3.6842105e-01   2.9122469e-01   5.3571429e-01
   1.0000000e+00   8.5168539e-01   2.6666667e-01   3.3333333e-01   1.5965517e-01   2.2807018e-01   7.7145612e-02   6.9642857e-01
   5.0000000e-01   7.4382022e-01   5.3333333e-01   3.3333333e-01   2.8896552e-01   2.3245614e-01   1.1861138e-01   6.7857143e-01
   5.0000000e-01   5.4606742e-01   3.6190476e-01   6.6666667e-01   2.1965517e-01   3.2894737e-01   2.5940212e-01   5.7142857e-01
   1.0000000e+00   5.3258427e-01   3.4285714e-01   6.6666667e-01   1.8655172e-01   3.2894737e-01   1.6297011e-01   5.0000000e-01
   5.0000000e-01   3.6179775e-01   3.0476190e-01   0.0000000e+00   1.5137931e-01   2.5438596e-01   1.0221794e-01   7.6785714e-01
   5.0000000e-01   2.4494382e-01   4.1904762e-01   0.0000000e+00   1.9068966e-01   2.8508772e-01   2.9508197e-01   5.3571429e-01
   5.0000000e-01   3.8876404e-01   5.1428571e-01   6.6666667e-01   2.4137931e-01   3.2456140e-01   3.4426230e-01   5.1785714e-01
   5.0000000e-01   4.0224719e-01   3.0476190e-01   6.6666667e-01   2.2896552e-01   3.3771930e-01   3.4522662e-01   5.5357143e-01
   0.0000000e+00   2.7415730e-01   5.3333333e-01   6.6666667e-01   4.7517241e-01   2.7631579e-01   3.7897782e-01   6.4285714e-01
   0.0000000e+00   4.1198502e-01   5.0793651e-01   0.0000000e+00   4.0689655e-01   2.7192982e-01   9.7396336e-02   7.5000000e-01
   0.0000000e+00   4.2471910e-01   2.4761905e-01   6.6666667e-01   1.6896552e-01   2.6315789e-01   1.2246866e-01   6.0714286e-01
   5.0000000e-01   5.2808989e-01   3.6190476e-01   0.0000000e+00   3.2724138e-01   3.6403509e-01   4.5033751e-01   5.3571429e-01
   5.0000000e-01   4.0449438e-01   4.2857143e-01   0.0000000e+00   3.8362069e-01   3.2894737e-01   2.2082932e-01   5.1785714e-01
   0.0000000e+00   2.2471910e-02   3.1746032e-01   6.6666667e-01   1.1724138e-01   6.0087719e-01   1.9479267e-01   3.5714286e-01
   0.0000000e+00   8.9887640e-02   3.3333333e-01   6.6666667e-01   9.3965517e-02   0.0000000e+00   0.0000000e+00   4.8214286e-01
   5.0000000e-01   2.4943820e-01   3.6190476e-01   6.6666667e-01   1.4517241e-01   4.8245614e-01   3.5872710e-01   3.9285714e-01
   5.0000000e-01   5.1123596e-01   3.0952381e-01   6.6666667e-01   3.3706897e-01   4.0789474e-01   2.8447445e-01   5.3571429e-01
   0.0000000e+00   2.8838951e-01   1.2698413e-01   6.6666667e-01   1.4655172e-01   3.3333333e-01   9.2574735e-02   3.3928571e-01
   5.0000000e-01   3.2134831e-01   1.5238095e-01   6.6666667e-01   1.5551724e-01   5.1754386e-01   4.2526519e-01   2.1428571e-01
   0.0000000e+00   1.2134831e-01   1.9047619e-01   6.6666667e-01   1.6379310e-01   4.0789474e-01   5.3037608e-01   2.6785714e-01
   0.0000000e+00   1.1797753e-01   2.3809524e-01   6.6666667e-01   7.3275862e-02   0.0000000e+00   0.0000000e+00   4.1071429e-01
   0.0000000e+00   8.0898876e-02   4.0000000e-01   6.6666667e-01   2.2172414e-01   4.2543860e-01   0.0000000e+00   3.2142857e-01
   0.0000000e+00   1.2078652e-01   4.2857143e-01   6.6666667e-01   2.0905172e-01   4.2982456e-01   0.0000000e+00   3.9285714e-01
   0.0000000e+00   1.7977528e-01   5.1428571e-01   6.6666667e-01   3.3965517e-01   3.8157895e-01   5.6605593e-01   6.0714286e-01
   0.0000000e+00   5.6179775e-02   9.5238095e-02   6.6666667e-01   1.1931034e-01   3.6842105e-01   1.3596914e-01   2.5000000e-01
   5.0000000e-01   4.5842697e-01   2.0952381e-01   6.6666667e-01   2.4655172e-01   3.2017544e-01   4.0983607e-01   5.0000000e-01
   5.0000000e-01   4.8089888e-01   3.8095238e-01   3.3333333e-01   2.8586207e-01   3.4210526e-01   3.7608486e-01   5.1785714e-01
   5.0000000e-01   3.5505618e-01   4.9523810e-01   0.0000000e+00   2.5482759e-01   4.0350877e-01   3.6162006e-01   4.8214286e-01
   5.0000000e-01   8.3370787e-01   2.8571429e-01   6.6666667e-01   2.3000000e-01   2.5000000e-01   2.8447445e-01   7.6785714e-01
   5.0000000e-01   5.7977528e-01   4.0000000e-01   3.3333333e-01   2.7965517e-01   1.9298246e-01   1.9961427e-01   7.5000000e-01
   5.0000000e-01   3.1460674e-01   3.2380952e-01   6.6666667e-01   1.1310345e-01   2.6315789e-01   1.9672131e-01   2.3214286e-01
   5.0000000e-01   5.4831461e-01   3.2380952e-01   6.6666667e-01   2.7965517e-01   3.5087719e-01   2.6036644e-01   5.8928571e-01
   5.0000000e-01   4.3370787e-01   4.0000000e-01   6.6666667e-01   2.5793103e-01   2.6754386e-01   0.0000000e+00   4.8214286e-01
   5.0000000e-01   6.1797753e-01   4.5714286e-01   6.6666667e-01   3.3758621e-01   4.5614035e-01   3.7222758e-01   6.7857143e-01
   5.0000000e-01   2.6292135e-01   3.2380952e-01   0.0000000e+00   1.2758621e-01   3.7719298e-01   1.8129219e-01   4.2857143e-01
   5.0000000e-01   5.6853933e-01   3.4285714e-01   6.6666667e-01   2.3103448e-01   2.6315789e-01   2.0443587e-01   8.3928571e-01
   5.0000000e-01   5.7528090e-01   3.0476190e-01   0.0000000e+00   1.8034483e-01   3.5087719e-01   2.4300868e-01   5.7142857e-01
   0.0000000e+00   2.2247191e-01   4.0000000e-01   0.0000000e+00   2.2586207e-01   3.3771930e-01   2.0540019e-01   5.8928571e-01
   5.0000000e-01   4.1123596e-01   3.6190476e-01   6.6666667e-01   1.2965517e-01   3.2017544e-01   1.2054002e-01   5.7142857e-01
   1.0000000e+00   5.1966292e-01   2.6190476e-01   6.6666667e-01   1.4827586e-01   3.2894737e-01   1.1186114e-01   5.8928571e-01
   5.0000000e-01   3.4382022e-01   5.7142857e-01   0.0000000e+00   2.0827586e-01   2.8947368e-01   3.5969142e-01   4.8214286e-01
   5.0000000e-01   2.2022472e-01   2.4761905e-01   6.6666667e-01   1.1206897e-01   2.8070175e-01   1.8514947e-01   5.0000000e-01
   5.0000000e-01   7.8876404e-01   3.0476190e-01   6.6666667e-01   1.4724138e-01   2.6754386e-01   1.3307618e-01   6.4285714e-01
   5.0000000e-01   4.4269663e-01   2.4761905e-01   6.6666667e-01   1.4103448e-01   2.0175439e-01   1.3886210e-01   5.8928571e-01
   0.0000000e+00   3.8202247e-01   1.9047619e-01   0.0000000e+00   1.5448276e-01   2.7192982e-01   2.7772420e-01   5.7142857e-01
   5.0000000e-01   4.9438202e-01   1.5873016e-01   3.3333333e-01   8.4482759e-02   2.3245614e-01   2.0250723e-02   6.4285714e-01
   5.0000000e-01   3.7303371e-01   2.6666667e-01   6.6666667e-01   8.6206897e-02   4.2543860e-01   1.1957570e-01   5.3571429e-01
   5.0000000e-01   5.5617978e-01   1.9047619e-01   3.3333333e-01   1.3017241e-01   2.7631579e-01   6.7502411e-02   5.5357143e-01
   1.0000000e+00   5.9550562e-01   3.0476190e-01   3.3333333e-01   9.8620690e-02   2.4122807e-01   1.2825458e-01   5.7142857e-01
   5.0000000e-01   5.6404494e-01   3.2380952e-01   3.3333333e-01   1.4000000e-01   2.3245614e-01   1.5814851e-01   5.8928571e-01
   5.0000000e-01   8.0898876e-01   1.1428571e-01   3.3333333e-01   1.4724138e-01   2.8070175e-01   1.5139826e-01   7.6785714e-01
   0.0000000e+00   5.2808989e-01   2.5396825e-01   3.3333333e-01   2.2586207e-01   2.6315789e-01   7.9074253e-02   8.0357143e-01
   5.0000000e-01   6.7790262e-01   2.2222222e-01   3.3333333e-01   9.1379310e-02   2.4122807e-01   7.2324012e-02   8.2142857e-01
   5.0000000e-01   6.5730337e-01   3.8095238e-01   3.3333333e-01   2.4008621e-01   2.7192982e-01   2.2661524e-01   6.7857143e-01
   5.0000000e-01   5.6853933e-01   2.6666667e-01   0.0000000e+00   2.3827586e-01   3.3771930e-01   1.7647059e-01   5.5357143e-01
   0.0000000e+00   4.2247191e-01   3.6190476e-01   6.6666667e-01   2.2379310e-01   3.7719298e-01   4.2526519e-01   3.5714286e-01
   0.0000000e+00   6.6966292e-01   4.1904762e-01   3.3333333e-01   9.6551724e-02   2.0614035e-01   4.7251688e-02   7.5000000e-01
   5.0000000e-01   5.7303371e-01   9.5238095e-02   0.0000000e+00   6.8103448e-02   2.3684211e-01   5.9787850e-02   6.0714286e-01
   5.0000000e-01   6.2696629e-01   3.2380952e-01   6.6666667e-01   2.3000000e-01   2.9385965e-01   2.1311475e-01   5.5357143e-01
   5.0000000e-01   8.8764045e-01   4.0476190e-01   6.6666667e-01   1.4310345e-01   2.5000000e-01   4.8216008e-02   7.6785714e-01
   5.0000000e-01   2.8764045e-01   4.0000000e-01   3.3333333e-01   1.8758621e-01   3.5964912e-01   2.6422372e-01   4.1071429e-01
   5.0000000e-01   5.1910112e-01   1.7142857e-01   6.6666667e-01   1.5448276e-01   3.2017544e-01   1.8707811e-01   5.8928571e-01
   5.0000000e-01   7.1685393e-01   1.7142857e-01   3.3333333e-01   2.1758621e-01   3.3333333e-01   2.5650916e-01   8.3928571e-01
   5.0000000e-01   2.3370787e-01   4.1904762e-01   0.0000000e+00   1.7000000e-01   3.5964912e-01   2.5072324e-01   5.0000000e-01
   5.0000000e-01   6.5393258e-01   1.3333333e-01   0.0000000e+00   1.5965517e-01   2.7192982e-01   1.6972035e-01   5.7142857e-01
   5.0000000e-01   6.2247191e-01   3.2380952e-01   6.6666667e-01   1.7103448e-01   2.6754386e-01   1.4271938e-01   6.9642857e-01
   1.0000000e+00   4.1123596e-01   2.6666667e-01   6.6666667e-01   1.2448276e-01   3.7280702e-01   1.9768563e-01   4.1071429e-01
   1.0000000e+00   3.5393258e-01   3.3333333e-01   6.6666667e-01   1.1982759e-01   4.0789474e-01   2.3625844e-01   3.9285714e-01
   1.0000000e+00   3.2359551e-01   5.3333333e-01   0.0000000e+00   2.5896552e-01   4.2105263e-01   3.2786885e-01   3.5714286e-01
   1.0000000e+00   3.9775281e-01   3.4285714e-01   0.0000000e+00   2.4655172e-01   3.6842105e-01   3.7994214e-01   4.2857143e-01
   1.0000000e+00   6.0674157e-01   4.0000000e-01   3.3333333e-01   2.3827586e-01   3.8596491e-01   3.3751205e-01   4.2857143e-01
   1.0000000e+00   4.5224719e-01   1.4285714e-01   3.3333333e-01   1.1206897e-01   4.4298246e-01   2.4590164e-01   4.2857143e-01
   5.0000000e-01   4.1123596e-01   3.4285714e-01   0.0000000e+00   1.7000000e-01   2.8070175e-01   1.0896818e-01   6.4285714e-01
   1.0000000e+00   5.1011236e-01   4.3809524e-01   0.0000000e+00   2.0517241e-01   3.9473684e-01   2.8061716e-01   5.3571429e-01
   1.0000000e+00   3.8426966e-01   4.5714286e-01   0.0000000e+00   1.2758621e-01   3.6842105e-01   2.5265188e-01   5.3571429e-01
   1.0000000e+00   4.3820225e-01   3.6190476e-01   6.6666667e-01   1.8034483e-01   4.2105263e-01   3.1918997e-01   5.0000000e-01
   1.0000000e+00   4.0674157e-01   2.6666667e-01   0.0000000e+00   1.7413793e-01   3.8157895e-01   2.1311475e-01   5.3571429e-01
   1.0000000e+00   3.5505618e-01   3.0476190e-01   6.6666667e-01   2.2896552e-01   4.1666667e-01   3.2883317e-01   5.1785714e-01
   1.0000000e+00   5.0786517e-01   2.4761905e-01   3.3333333e-01   2.0103448e-01   3.2456140e-01   2.3240116e-01   5.3571429e-01
   5.0000000e-01   6.0224719e-01   2.8571429e-01   3.3333333e-01   1.6275862e-01   2.3684211e-01   7.1359691e-02   6.7857143e-01
   1.0000000e+00   3.5056180e-01   3.8095238e-01   6.6666667e-01   1.2655172e-01   3.1578947e-01   1.7550627e-01   5.0000000e-01
   1.0000000e+00   5.4157303e-01   1.9047619e-01   0.0000000e+00   8.3103448e-02   4.9561404e-01   2.5843780e-01   4.8214286e-01
   1.0000000e+00   4.5842697e-01   2.2857143e-01   6.6666667e-01   1.3896552e-01   3.6842105e-01   2.0925747e-01   4.8214286e-01
   1.0000000e+00   6.6292135e-01   3.0476190e-01   3.3333333e-01   3.0344828e-01   2.1929825e-01   6.8466731e-02   6.9642857e-01
   1.0000000e+00   5.1685393e-01   2.8571429e-01   3.3333333e-01   1.5344828e-01   2.5438596e-01   1.3789778e-01   7.6785714e-01
   5.0000000e-01   2.4044944e-01   2.4761905e-01   6.6666667e-01   1.5448276e-01   2.6754386e-01   2.9990357e-01   5.0000000e-01
   5.0000000e-01   5.8426966e-01   3.0952381e-01   3.3333333e-01   1.6896552e-01   2.2368421e-01   1.5525554e-01   8.2142857e-01
   5.0000000e-01   6.6292135e-01   2.2857143e-01   6.6666667e-01   2.2482759e-01   2.5000000e-01   1.4368370e-01   7.6785714e-01
   5.0000000e-01   7.3258427e-01   1.9047619e-01   0.0000000e+00   1.4517241e-01   2.6315789e-01   3.0858245e-02   7.6785714e-01
   5.0000000e-01   5.8426966e-01   5.1428571e-01   3.3333333e-01   3.0758621e-01   2.9824561e-01   2.5361620e-01   5.8928571e-01
   5.0000000e-01   6.1348315e-01   4.3809524e-01   6.6666667e-01   3.7172414e-01   2.1052632e-01   3.3751205e-01   7.5000000e-01
   5.0000000e-01   5.2134831e-01   3.0476190e-01   6.6666667e-01   1.9172414e-01   0.0000000e+00   0.0000000e+00   5.1785714e-01
   1.0000000e+00   4.4269663e-01   2.2857143e-01   0.0000000e+00   1.1310345e-01   3.8157895e-01   2.4204436e-01   5.0000000e-01
   1.0000000e+00   4.7191011e-01   2.4761905e-01   0.0000000e+00   1.6689655e-01   4.8684211e-01   3.0568949e-01   4.1071429e-01
   1.0000000e+00   4.8539326e-01   2.8571429e-01   0.0000000e+00   1.5241379e-01   4.4736842e-01   3.2111861e-01   4.1071429e-01
   1.0000000e+00   3.4269663e-01   3.0952381e-01   6.6666667e-01   1.9224138e-01   4.6052632e-01   0.0000000e+00   4.2857143e-01
   1.0000000e+00   6.5393258e-01   2.4761905e-01   3.3333333e-01   2.0931034e-01   3.5964912e-01   1.7068467e-01   5.0000000e-01
   1.0000000e+00   4.8988764e-01   2.4761905e-01   0.0000000e+00   1.6482759e-01   3.8596491e-01   2.3432980e-01   4.8214286e-01
   5.0000000e-01   7.6404494e-01   3.6190476e-01   6.6666667e-01   1.6793103e-01   3.9473684e-01   1.1475410e-01   6.9642857e-01
   5.0000000e-01   5.6404494e-01   2.8571429e-01   6.6666667e-01   2.2275862e-01   3.4210526e-01   1.3982642e-01   4.6428571e-01
   5.0000000e-01   3.3033708e-01   3.4285714e-01   0.0000000e+00   1.4000000e-01   3.6842105e-01   3.0858245e-01   5.1785714e-01
   1.0000000e+00   3.1179775e-01   3.3333333e-01   6.6666667e-01   1.4568966e-01   4.6052632e-01   2.7396336e-01   4.6428571e-01
   1.0000000e+00   6.4943820e-01   2.6666667e-01   3.3333333e-01   2.1448276e-01   3.8596491e-01   4.9566056e-01   5.3571429e-01
   1.0000000e+00   5.3033708e-01   2.8571429e-01   6.6666667e-01   1.3793103e-01   4.0350877e-01   2.4975892e-01   4.8214286e-01
   1.0000000e+00   5.9101124e-01   3.0476190e-01   6.6666667e-01   1.6793103e-01   4.2982456e-01   3.3365477e-01   4.8214286e-01
   1.0000000e+00   5.1011236e-01   2.2857143e-01   0.0000000e+00   1.9068966e-01   3.8596491e-01   1.3500482e-01   6.4285714e-01
   1.0000000e+00   5.9325843e-01   3.4285714e-01   3.3333333e-01   2.1655172e-01   3.5964912e-01   2.2275796e-01   5.3571429e-01
   1.0000000e+00   5.7303371e-01   2.8571429e-01   6.6666667e-01   2.1862069e-01   4.2105263e-01   1.6779171e-01   6.0714286e-01
   1.0000000e+00   4.2696629e-01   3.6190476e-01   0.0000000e+00   1.8758621e-01   4.7368421e-01   4.0597878e-01   4.6428571e-01
   1.0000000e+00   3.4382022e-01   4.0000000e-01   6.6666667e-01   2.0000000e-01   5.7894737e-01   1.3886210e-01   3.3928571e-01
   1.0000000e+00   5.6629213e-01   3.0476190e-01   0.0000000e+00   2.0931034e-01   2.3245614e-01   1.1571842e-01   6.6071429e-01
   1.0000000e+00   5.2808989e-01   5.0793651e-01   0.0000000e+00   3.0172414e-01   3.0701754e-01   4.0983607e-01   5.3571429e-01
   1.0000000e+00   6.9943820e-01   3.5714286e-01   3.3333333e-01   2.3491379e-01   2.7631579e-01   2.4590164e-01   7.8571429e-01
   1.0000000e+00   0.0000000e+00   0.0000000e+00   3.3333333e-01   0.0000000e+00   2.6315789e-01   3.1533269e-01   9.1071429e-01
   1.0000000e+00   5.1910112e-01   3.8095238e-01   0.0000000e+00   2.7137931e-01   3.7280702e-01   1.4561234e-01   5.0000000e-01
   5.0000000e-01   7.3932584e-01   1.9047619e-01   0.0000000e+00   1.1931034e-01   3.0263158e-01   2.5072324e-02   6.0714286e-01
   1.0000000e+00   5.3932584e-01   3.2380952e-01   3.3333333e-01   2.6206897e-01   3.3333333e-01   1.9768563e-01   6.6071429e-01
   1.0000000e+00   4.2247191e-01   3.8095238e-01   6.6666667e-01   2.1241379e-01   4.4298246e-01   4.0308582e-01   5.0000000e-01
   1.0000000e+00   5.5730337e-01   3.2380952e-01   6.6666667e-01   1.5862069e-01   3.8596491e-01   9.4503375e-02   4.6428571e-01
   1.0000000e+00   5.5617978e-01   2.3809524e-01   6.6666667e-01   1.6120690e-01   3.2894737e-01   1.0221794e-01   5.0000000e-01
   1.0000000e+00   5.8426966e-01   3.8095238e-01   0.0000000e+00   2.4758621e-01   2.8947368e-01   2.3047252e-01   4.8214286e-01
   1.0000000e+00   1.7078652e-01   2.4761905e-01   6.6666667e-01   1.7724138e-01   4.2543860e-01   8.2545805e-01   5.7142857e-01
   1.0000000e+00   3.4382022e-01   2.8571429e-01   3.3333333e-01   1.1827586e-01   3.9473684e-01   2.6615236e-01   4.6428571e-01
   1.0000000e+00   6.1797753e-01   3.4285714e-01   6.6666667e-01   1.4413793e-01   3.9035088e-01   2.0154291e-01   5.3571429e-01
   1.0000000e+00   5.9925094e-01   2.5396825e-01   6.6666667e-01   3.2758621e-02   5.7017544e-01   1.0896818e-01   6.4285714e-01
   1.0000000e+00   6.1423221e-01   2.2222222e-01   3.3333333e-01   1.6724138e-01   4.1666667e-01   1.8900675e-01   5.1785714e-01
   5.0000000e-01   5.7584270e-01   1.9047619e-01   3.3333333e-01   9.7844828e-02   4.5175439e-01   2.3915140e-01   4.8214286e-01
   5.0000000e-01   4.4494382e-01   3.6190476e-01   6.6666667e-01   1.1620690e-01   2.9824561e-01   1.6586307e-01   5.3571429e-01
   5.0000000e-01   4.4943820e-01   1.7142857e-01   6.6666667e-01   1.1724138e-01   3.3771930e-01   1.4464802e-01   6.0714286e-01
   1.0000000e+00   6.0898876e-01   3.4285714e-01   0.0000000e+00   2.4758621e-01   3.2894737e-01   4.8312440e-01   4.8214286e-01
   1.0000000e+00   4.3370787e-01   2.6666667e-01   6.6666667e-01   1.8862069e-01   3.6403509e-01   2.5265188e-01   5.1785714e-01
   1.0000000e+00   6.3370787e-01   3.0476190e-01   3.3333333e-01   1.6172414e-01   3.2017544e-01   1.2921890e-01   5.7142857e-01
   1.0000000e+00   3.6235955e-01   2.1428571e-01   6.6666667e-01   1.5732759e-01   4.4298246e-01   1.5911283e-01   4.8214286e-01
   1.0000000e+00   6.1797753e-01   2.8571429e-01   6.6666667e-01   2.1206897e-01   3.7280702e-01   1.3018322e-01   5.8928571e-01
   1.0000000e+00   3.2808989e-01   1.9047619e-01   0.0000000e+00   5.5172414e-02   4.3421053e-01   1.7261331e-01   5.0000000e-01
   1.0000000e+00   4.1573034e-01   2.2857143e-01   0.0000000e+00   8.3103448e-02   4.5175439e-01   0.0000000e+00   5.0000000e-01
   1.0000000e+00   5.4157303e-01   3.8095238e-01   3.3333333e-01   2.6517241e-01   3.6842105e-01   1.6297011e-01   5.1785714e-01
   5.0000000e-01   5.3089888e-01   3.3333333e-01   0.0000000e+00   2.2844828e-01   4.2982456e-01   1.2729026e-01   5.0000000e-01
   5.0000000e-01   3.3258427e-01   3.4285714e-01   0.0000000e+00   1.4931034e-01   2.1929825e-01   1.1957570e-01   6.0714286e-01
   1.0000000e+00   2.2696629e-01   2.4761905e-01   6.6666667e-01   9.1379310e-02   3.6403509e-01   1.9864995e-01   4.8214286e-01
   1.0000000e+00   5.1910112e-01   2.4761905e-01   6.6666667e-01   1.8862069e-01   3.2017544e-01   3.9344262e-01   6.7857143e-01
   1.0000000e+00   5.5505618e-01   3.2380952e-01   6.6666667e-01   1.6482759e-01   3.5087719e-01   2.4975892e-01   6.0714286e-01
   5.0000000e-01   4.1573034e-01   2.8571429e-01   0.0000000e+00   1.2344828e-01   3.4210526e-01   1.8225651e-01   6.6071429e-01
   1.0000000e+00   5.2359551e-01   3.6190476e-01   6.6666667e-01   2.0413793e-01   4.5175439e-01   3.9054966e-01   6.7857143e-01
   5.0000000e-01   4.0674157e-01   2.8571429e-01   0.0000000e+00   1.2448276e-01   3.6403509e-01   1.8322083e-01   3.5714286e-01
   5.0000000e-01   3.7640449e-01   3.3333333e-01   0.0000000e+00   1.2758621e-01   3.1140351e-01   1.3404050e-01   5.0000000e-01
   1.0000000e+00   5.1460674e-01   2.6666667e-01   6.6666667e-01   9.8620690e-02   4.1666667e-01   1.1571842e-01   4.6428571e-01
   1.0000000e+00   3.7528090e-01   3.2380952e-01   6.6666667e-01   1.3379310e-01   3.7280702e-01   1.5621986e-01   5.1785714e-01
   0.0000000e+00   1.7977528e-01   2.8571429e-01   0.0000000e+00   1.6379310e-01   0.0000000e+00   0.0000000e+00   3.7500000e-01
   0.0000000e+00   2.7528090e-01   3.8095238e-01   6.6666667e-01   4.0172414e-01   2.8508772e-01   0.0000000e+00   5.1785714e-01
   1.0000000e+00   4.6741573e-01   3.6190476e-01   6.6666667e-01   1.5241379e-01   4.6052632e-01   2.9604629e-01   4.6428571e-01
   5.0000000e-01   4.0000000e-01   1.5238095e-01   6.6666667e-01   4.6896552e-02   4.4298246e-01   3.9537126e-02   4.1071429e-01
   5.0000000e-01   5.8052434e-01   2.5396825e-01   6.6666667e-01   1.5000000e-01   4.2543860e-01   1.2536162e-01   6.0714286e-01
   1.0000000e+00   5.0561798e-01   3.2380952e-01   6.6666667e-01   2.2379310e-01   4.0789474e-01   1.6200579e-01   5.1785714e-01
   0.0000000e+00   3.5205993e-01   3.4920635e-01   0.0000000e+00   1.5000000e-01   6.1403509e-01   7.3288332e-02   5.0000000e-01
   5.0000000e-01   3.9325843e-01   1.9047619e-01   0.0000000e+00   1.2758621e-01   3.5964912e-01   1.7261331e-01   5.3571429e-01
   5.0000000e-01   0.0000000e+00   0.0000000e+00   6.6666667e-01   0.0000000e+00   2.1491228e-01   2.5747348e-01   8.5714286e-01
   5.0000000e-01   3.8202247e-01   2.2857143e-01   6.6666667e-01   8.8275862e-02   3.9473684e-01   1.0125362e-01   5.8928571e-01
   5.0000000e-01   2.9887640e-01   2.2857143e-01   6.6666667e-01   1.2655172e-01   6.4035088e-01   2.5361620e-01   4.6428571e-01
   5.0000000e-01   5.8651685e-01   4.7619048e-01   0.0000000e+00   3.1379310e-01   2.5438596e-01   3.7415622e-01   9.2857143e-01
   5.0000000e-01   3.8202247e-01   3.0476190e-01   0.0000000e+00   1.1103448e-01   6.4035088e-01   8.8717454e-02   4.8214286e-01
   5.0000000e-01   0.0000000e+00   0.0000000e+00   0.0000000e+00   0.0000000e+00   2.7192982e-01   1.8032787e-01   3.0357143e-01
   5.0000000e-01   3.1741573e-01   3.0952381e-01   6.6666667e-01   2.0129310e-01   3.8157895e-01   2.7868852e-01   5.0000000e-01
   0.0000000e+00   2.8764045e-01   3.6190476e-01   6.6666667e-01   1.7827586e-01   5.1315789e-01   3.7126326e-01   4.8214286e-01
   5.0000000e-01   4.6348315e-01   3.3333333e-01   6.6666667e-01   1.5344828e-01   5.6578947e-01   2.9315333e-01   2.8571429e-01
   1.0000000e+00   6.6292135e-01   2.8571429e-01   6.6666667e-01   1.7724138e-01   3.7719298e-01   3.8187078e-01   5.1785714e-01
   0.0000000e+00   5.8426966e-02   2.0952381e-01   0.0000000e+00   6.8620690e-02   2.7631579e-01   8.2931533e-02   2.6785714e-01
   1.0000000e+00   7.0337079e-01   3.0476190e-01   6.6666667e-01   1.9482759e-01   2.2807018e-01   1.8129219e-01   5.1785714e-01
   5.0000000e-01   4.4044944e-01   1.5238095e-01   3.3333333e-01   3.7586207e-02   3.3333333e-01   7.0395371e-02   5.0000000e-01
   1.0000000e+00   4.5393258e-01   2.4761905e-01   0.0000000e+00   2.4344828e-01   7.8947368e-02   3.0954677e-01   5.1785714e-01
   5.0000000e-01   3.9101124e-01   2.4761905e-01   6.6666667e-01   1.2137931e-01   4.8684211e-01   4.4165863e-01   4.4642857e-01
   0.0000000e+00   2.0898876e-01   2.8571429e-01   6.6666667e-01   2.7137931e-01   4.8684211e-01   2.6422372e-01   4.2857143e-01
   0.0000000e+00   4.0898876e-01   5.9047619e-01   6.6666667e-01   3.9965517e-01   1.9736842e-01   2.7965284e-01   5.7142857e-01
   1.0000000e+00   3.3258427e-01   1.1428571e-01   0.0000000e+00   7.5862069e-02   8.3333333e-01   2.6808100e-01   1.9642857e-01
   5.0000000e-01   5.2808989e-01   2.8571429e-01   6.6666667e-01   3.1724138e-01   3.7280702e-01   1.3211186e-01   6.0714286e-01
   0.0000000e+00   6.6966292e-01   2.4761905e-01   6.6666667e-01   1.6172414e-01   2.5000000e-01   1.2343298e-01   7.5000000e-01
   0.0000000e+00   5.0112360e-01   2.4761905e-01   0.0000000e+00   1.4000000e-01   2.1491228e-01   7.1359691e-02   6.2500000e-01
   0.0000000e+00   2.0224719e-01   3.4285714e-01   6.6666667e-01   1.6379310e-01   3.5964912e-01   1.9768563e-01   5.3571429e-01
   5.0000000e-01   6.4606742e-02   2.1428571e-01   6.6666667e-01   1.0948276e-01   3.4649123e-01   1.6875603e-01   5.3571429e-01
   5.0000000e-01   2.0224719e-01   3.5714286e-01   6.6666667e-01   6.2931034e-02   3.3771930e-01   5.6894889e-02   5.8928571e-01
   1.0000000e+00   6.0000000e-01   3.0476190e-01   3.3333333e-01   2.4448276e-01   2.7631579e-01   2.1793635e-01   5.5357143e-01
   1.0000000e+00   3.8764045e-01   3.3333333e-01   6.6666667e-01   1.8965517e-01   4.2105263e-01   3.0376085e-01   5.7142857e-01
   5.0000000e-01   3.6179775e-01   2.8571429e-01   6.6666667e-01   1.5862069e-01   4.1228070e-01   2.3818708e-01   5.5357143e-01
   1.0000000e+00   3.6853933e-01   3.6190476e-01   0.0000000e+00   1.8965517e-01   3.5087719e-01   2.4011572e-01   5.0000000e-01
   1.0000000e+00   3.3426966e-01   4.7619048e-01   0.0000000e+00   1.2112069e-01   3.2894737e-01   1.2246866e-01   5.3571429e-01
   1.0000000e+00   7.6029963e-01   3.1746032e-01   6.6666667e-01   1.3793103e-01   3.2894737e-01   1.0703954e-01   5.5357143e-01
   1.0000000e+00   3.4269663e-01   3.5714286e-01   0.0000000e+00   1.8577586e-01   7.3684211e-01   1.2150434e-01   5.3571429e-01
   1.0000000e+00   3.4382022e-01   2.4761905e-01   6.6666667e-01   1.0275862e-01   3.5964912e-01   1.2439730e-01   4.6428571e-01
   5.0000000e-01   6.1235955e-01   1.9047619e-01   6.6666667e-01   1.4827586e-01   2.1491228e-01   4.9180328e-02   7.6785714e-01
   5.0000000e-01   2.7808989e-01   3.0952381e-01   0.0000000e+00   2.3232759e-01   2.7631579e-01   1.1668274e-01   5.5357143e-01
   5.0000000e-01   4.3595506e-01   3.6190476e-01   6.6666667e-01   1.4413793e-01   3.1578947e-01   1.5429122e-01   7.8571429e-01
   1.0000000e+00   3.4382022e-01   4.0000000e-01   0.0000000e+00   2.0103448e-01   3.4649123e-01   2.0925747e-01   5.3571429e-01
   1.0000000e+00   5.0337079e-01   2.2857143e-01   3.3333333e-01   1.2551724e-01   2.3245614e-01   1.0993250e-01   7.5000000e-01
   1.0000000e+00   3.0112360e-01   2.0952381e-01   6.6666667e-01   6.4482759e-02   3.5087719e-01   1.2343298e-01   4.6428571e-01
   5.0000000e-01   5.8426966e-01   3.6190476e-01   6.6666667e-01   2.3931034e-01   2.5000000e-01   3.6837030e-01   8.3928571e-01
   5.0000000e-01   3.9101124e-01   1.3333333e-01   0.0000000e+00   4.7931034e-02   4.2543860e-01   1.0221794e-01   4.8214286e-01
   5.0000000e-01   2.8089888e-01   3.6190476e-01   6.6666667e-01   1.5965517e-01   3.5526316e-01   2.0347155e-01   5.3571429e-01
   0.0000000e+00   2.7808989e-01   2.8571429e-01   6.6666667e-01   7.1982759e-02   4.1228070e-01   1.3982642e-01   5.0000000e-01
   0.0000000e+00   1.5730337e-01   3.4285714e-01   6.6666667e-01   1.2655172e-01   3.4649123e-01   1.3307618e-01   5.0000000e-01
   5.0000000e-01   2.3595506e-01   3.2380952e-01   6.6666667e-01   1.5862069e-01   3.4649123e-01   1.9093539e-01   4.8214286e-01
   1.0000000e+00   7.1910112e-01   3.5714286e-01   0.0000000e+00   2.0258621e-01   1.7982456e-01   6.7502411e-02   6.9642857e-01
   1.0000000e+00   5.5730337e-01   2.2857143e-01   6.6666667e-01   1.5551724e-01   2.7631579e-01   1.4946962e-01   7.6785714e-01
   1.0000000e+00   6.5393258e-01   3.0476190e-01   3.3333333e-01   2.0931034e-01   3.4210526e-01   1.7839923e-01   5.7142857e-01
   0.0000000e+00   4.9438202e-01   3.8095238e-01   0.0000000e+00   2.4965517e-01   2.8070175e-01   1.5139826e-01   7.6785714e-01
   5.0000000e-01   2.0224719e-01   3.6190476e-01   0.0000000e+00   2.2172414e-01   3.2456140e-01   2.3915140e-01   5.5357143e-01
   5.0000000e-01   4.4719101e-01   3.4285714e-01   6.6666667e-01   1.7827586e-01   2.5438596e-01   1.0511090e-01   5.5357143e-01
   1.0000000e+00   2.8764045e-01   3.2380952e-01   6.6666667e-01   1.2034483e-01   3.1140351e-01   2.0829315e-01   4.2857143e-01
   0.0000000e+00   3.8483146e-01   5.2380952e-01   6.6666667e-01   1.7543103e-01   2.1929825e-01   9.7396336e-02   8.9285714e-01
   0.0000000e+00   3.9325843e-01   5.5238095e-01   6.6666667e-01   3.2517241e-01   3.2456140e-01   1.6779171e-01   7.6785714e-01
   5.0000000e-01   5.5337079e-01   3.0952381e-01   6.6666667e-01   1.9482759e-01   1.6228070e-01   9.3539055e-02   7.6785714e-01
   0.0000000e+00   3.6853933e-01   3.2380952e-01   3.3333333e-01   1.2965517e-01   1.8859649e-01   8.4860174e-02   6.9642857e-01
   5.0000000e-01   5.2584270e-01   3.4285714e-01   6.6666667e-01   1.8448276e-01   3.9912281e-01   2.8833173e-01   7.1428571e-01
   5.0000000e-01   2.8988764e-01   3.8095238e-01   0.0000000e+00   1.1620690e-01   2.0175439e-01   1.0896818e-01   7.5000000e-01
   5.0000000e-01   5.6179775e-01   3.2380952e-01   6.6666667e-01   1.1827586e-01   2.4561404e-01   1.1571842e-01   6.6071429e-01
   5.0000000e-01   3.3707865e-01   3.2380952e-01   3.3333333e-01   2.2896552e-01   3.3333333e-01   2.0925747e-01   6.0714286e-01
   5.0000000e-01   6.8539326e-01   3.4920635e-01   3.3333333e-01   2.1896552e-01   2.3684211e-01   9.0646095e-02   8.2142857e-01
   5.0000000e-01   7.5056180e-01   4.0000000e-01   6.6666667e-01   2.6931034e-01   2.4561404e-01   1.6586307e-01   2.1428571e-01
   1.0000000e+00   4.4101124e-01   4.7619048e-01   0.0000000e+00   1.5991379e-01   2.7631579e-01   9.1610415e-02   5.8928571e-01
   5.0000000e-01   2.4719101e-01   3.8095238e-01   3.3333333e-01   5.6206897e-01   1.9298246e-01   2.3047252e-01   6.4285714e-01
   5.0000000e-01   5.3932584e-01   3.4285714e-01   6.6666667e-01   1.9275862e-01   1.9736842e-01   1.9189971e-01   7.5000000e-01
   0.0000000e+00   2.5561798e-01   3.3333333e-01   0.0000000e+00   1.5344828e-01   2.3684211e-01   7.5216972e-02   5.8928571e-01
   5.0000000e-01   4.9887640e-01   4.0000000e-01   6.6666667e-01   1.2344828e-01   2.3245614e-01   1.0607522e-01   7.8571429e-01
   0.0000000e+00   3.1235955e-01   3.0476190e-01   0.0000000e+00   1.5344828e-01   2.2368421e-01   9.8360656e-02   1.9642857e-01
   5.0000000e-01   3.4157303e-01   4.5714286e-01   6.6666667e-01   2.2068966e-01   1.9736842e-01   1.8225651e-01   6.9642857e-01
   0.0000000e+00   4.0074906e-01   5.0793651e-01   0.0000000e+00   2.1379310e-01   1.6228070e-01   0.0000000e+00   1.9642857e-01
   1.0000000e+00   5.9550562e-01   2.5396825e-01   3.3333333e-01   6.3793103e-02   2.1491228e-01   1.9286403e-02   6.7857143e-01
   5.0000000e-01   2.8314607e-01   5.1428571e-01   0.0000000e+00   2.7344828e-01   1.6666667e-01   9.6432015e-02   7.5000000e-01
   5.0000000e-01   3.9101124e-01   4.9523810e-01   6.6666667e-01   1.5241379e-01   1.8859649e-01   8.2931533e-02   9.1071429e-01
   5.0000000e-01   5.1685393e-01   9.5238095e-02   6.6666667e-01   1.3103448e-01   1.4035088e-01   5.6894889e-02   7.1428571e-01
   5.0000000e-01   5.0561798e-01   2.8571429e-01   3.3333333e-01   1.5862069e-01   1.6228070e-01   3.8572806e-02   8.2142857e-01
   0.0000000e+00   4.8033708e-01   2.6190476e-01   3.3333333e-01   2.4267241e-01   1.7105263e-01   1.0896818e-01   7.1428571e-01
   5.0000000e-01   6.7790262e-01   2.2222222e-01   3.3333333e-01   1.4137931e-01   1.7982456e-01   8.7753134e-02   6.7857143e-01
   5.0000000e-01   5.5280899e-01   1.9047619e-01   6.6666667e-01   1.0172414e-01   2.4561404e-01   1.0511090e-01   5.7142857e-01
   1.0000000e+00   7.6685393e-01   2.6190476e-01   3.3333333e-01   2.3879310e-01   2.0614035e-01   8.4860174e-02   6.0714286e-01
   5.0000000e-01   6.1797753e-01   2.8571429e-01   3.3333333e-01   1.1724138e-01   2.1491228e-01   4.2430087e-02   7.1428571e-01
   5.0000000e-01   7.9213483e-01   5.4761905e-01   3.3333333e-01   2.1551724e-01   2.5000000e-01   1.4271938e-01   7.1428571e-01
   1.0000000e+00   5.0112360e-01   3.0476190e-01   6.6666667e-01   2.8482759e-01   2.9824561e-01   2.7097396e-01   5.5357143e-01
   0.0000000e+00   5.0936330e-01   3.8095238e-01   3.3333333e-01   1.8275862e-01   2.2807018e-01   7.5216972e-02   5.3571429e-01
   5.0000000e-01   7.5280899e-01   2.8571429e-01   3.3333333e-01   1.7155172e-01   1.6228070e-01   0.0000000e+00   6.9642857e-01
   0.0000000e+00   3.0561798e-01   4.9523810e-01   0.0000000e+00   2.2379310e-01   2.1491228e-01   1.6682739e-01   6.2500000e-01
   1.0000000e+00   3.6629213e-01   2.2857143e-01   0.0000000e+00   9.6551724e-02   3.7280702e-01   1.6200579e-01   4.4642857e-01
   1.0000000e+00   6.0449438e-01   2.2857143e-01   0.0000000e+00   2.0000000e-01   2.0175439e-01   1.6393443e-01   4.6428571e-01
   0.0000000e+00   4.8764045e-01   3.4285714e-01   0.0000000e+00   1.9068966e-01   2.1929825e-01   1.4175506e-01   7.8571429e-01
   0.0000000e+00   5.0112360e-01   5.9047619e-01   6.6666667e-01   3.6862069e-01   2.1491228e-01   2.2179364e-01   4.6428571e-01
   0.0000000e+00   5.0337079e-01   4.0000000e-01   6.6666667e-01   2.6620690e-01   2.8070175e-01   2.4686596e-01   5.3571429e-01
   0.0000000e+00   3.9101124e-01   6.4761905e-01   0.0000000e+00   3.2103448e-01   2.0175439e-01   2.0250723e-01   7.3214286e-01
   0.0000000e+00   4.1797753e-01   3.6190476e-01   0.0000000e+00   1.7103448e-01   2.1929825e-01   4.0501446e-02   9.1071429e-01
   5.0000000e-01   4.4719101e-01   5.1428571e-01   0.0000000e+00   3.4172414e-01   2.7192982e-01   3.0761813e-01   5.7142857e-01
   5.0000000e-01   5.8707865e-01   4.0476190e-01   6.6666667e-01   3.8879310e-01   2.4122807e-01   2.2468660e-01   7.6785714e-01
   0.0000000e+00   0.0000000e+00   0.0000000e+00   6.6666667e-01   0.0000000e+00   4.0789474e-01   1.5525554e-01   1.6071429e-01
   1.0000000e+00   8.0000000e-01   4.9523810e-01   3.3333333e-01   3.2413793e-01   2.8070175e-01   3.2401157e-01   6.7857143e-01
   5.0000000e-01   2.0674157e-01   2.8571429e-01   0.0000000e+00   1.4827586e-01   1.5789474e-01   3.2208293e-01   2.6785714e-01
   0.0000000e+00   7.8651685e-02   3.4285714e-01   6.6666667e-01   1.7000000e-01   2.9385965e-01   4.0887175e-01   2.6785714e-01
   0.0000000e+00   7.6404494e-02   3.2380952e-01   6.6666667e-01   1.9793103e-01   3.2894737e-01   1.5718419e-01   2.8571429e-01
   1.0000000e+00   3.4831461e-01   4.1904762e-01   6.6666667e-01   2.4241379e-01   3.2017544e-01   2.0925747e-01   6.0714286e-01
   1.0000000e+00   6.1797753e-01   2.6666667e-01   6.6666667e-01   1.5758621e-01   2.3245614e-01   1.1764706e-01   7.8571429e-01
   1.0000000e+00   7.1685393e-01   5.9047619e-01   3.3333333e-01   3.7275862e-01   2.4122807e-01   3.1051109e-01   6.7857143e-01
   5.0000000e-01   5.0337079e-01   4.9523810e-01   0.0000000e+00   3.2931034e-01   2.5438596e-01   2.5940212e-01   6.4285714e-01
   0.0000000e+00   2.3033708e-01   4.5238095e-01   6.6666667e-01   1.8318966e-01   2.9824561e-01   8.1002893e-02   5.7142857e-01
   0.0000000e+00   9.7378277e-02   3.8095238e-01   6.6666667e-01   2.0517241e-01   3.4649123e-01   1.3114754e-01   4.6428571e-01
   0.0000000e+00   7.4157303e-02   4.7619048e-01   6.6666667e-01   2.4758621e-01   3.7280702e-01   4.1851495e-01   3.7500000e-01
   5.0000000e-01   2.3595506e-01   2.8571429e-01   6.6666667e-01   2.4034483e-01   4.1228070e-01   4.2044359e-01   4.8214286e-01
   5.0000000e-01   2.9213483e-01   4.3809524e-01   0.0000000e+00   2.6413793e-01   2.6754386e-01   3.5101254e-01   4.8214286e-01
   5.0000000e-01   7.1011236e-01   2.6666667e-01   3.3333333e-01   1.4413793e-01   2.4561404e-01   1.3982642e-01   6.9642857e-01
   5.0000000e-01   6.4719101e-01   3.6190476e-01   6.6666667e-01   2.0206897e-01   2.2807018e-01   1.0125362e-01   5.5357143e-01
   0.0000000e+00   5.0112360e-01   4.9523810e-01   6.6666667e-01   1.7413793e-01   0.0000000e+00   0.0000000e+00   5.8928571e-01
   5.0000000e-01   5.2359551e-01   4.3809524e-01   6.6666667e-01   3.2931034e-01   2.0614035e-01   2.6133076e-01   7.6785714e-01
   5.0000000e-01   4.6966292e-01   2.6666667e-01   6.6666667e-01   1.9586207e-01   2.2368421e-01   1.6779171e-01   7.6785714e-01
   1.0000000e+00   5.8764045e-01   2.1904762e-01   6.6666667e-01   1.1879310e-01   2.6754386e-01   8.6788814e-02   8.2142857e-01
   1.0000000e+00   4.7191011e-01   1.9047619e-01   0.0000000e+00   1.5189655e-01   3.0263158e-01   8.1967213e-02   5.7142857e-01
   1.0000000e+00   7.5561798e-01   1.9047619e-01   3.3333333e-01   2.6077586e-01   4.0789474e-01   2.2854388e-01   5.7142857e-01
   1.0000000e+00   4.5168539e-01   3.2380952e-01   3.3333333e-01   1.6793103e-01   2.3684211e-01   7.1359691e-02   7.8571429e-01
   0.0000000e+00   3.3426966e-01   5.0000000e-01   6.6666667e-01   1.7543103e-01   2.6315789e-01   1.6393443e-01   8.0357143e-01
   0.0000000e+00   8.9887640e-02   3.2380952e-01   6.6666667e-01   7.6896552e-02   3.5964912e-01   1.8900675e-01   4.1071429e-01
   0.0000000e+00   6.0898876e-01   2.8571429e-01   6.6666667e-01   2.2275862e-01   2.2368421e-01   3.1822565e-02   6.9642857e-01
   1.0000000e+00   4.7471910e-01   2.8571429e-01   3.3333333e-01   7.3275862e-02   2.0614035e-01   1.2729026e-01   7.1428571e-01
   1.0000000e+00   4.8539326e-01   2.6666667e-01   6.6666667e-01   2.0206897e-01   1.9736842e-01   6.3645130e-02   6.7857143e-01
   1.0000000e+00   3.7303371e-01   2.0952381e-01   3.3333333e-01   1.4310345e-01   3.3771930e-01   7.2324012e-02   5.0000000e-01
   0.0000000e+00   1.4831461e-01   1.7142857e-01   6.6666667e-01   5.4137931e-02   2.8947368e-01   2.6036644e-02   4.2857143e-01
   0.0000000e+00   2.2022472e-01   1.3333333e-01   6.6666667e-01   1.0896552e-01   2.8947368e-01   1.8707811e-01   1.9642857e-01
   0.0000000e+00   2.6966292e-01   8.0952381e-01   0.0000000e+00   2.6206897e-01   2.1052632e-01   4.1465767e-02   9.2857143e-01
   0.0000000e+00   3.5674157e-01   4.0476190e-01   0.0000000e+00   2.5818966e-01   4.1228070e-01   3.3461909e-01   6.0714286e-01
   5.0000000e-01   2.3370787e-01   5.9047619e-01   6.6666667e-01   1.8965517e-01   3.2456140e-01   3.4136933e-01   5.0000000e-01
   5.0000000e-01   3.1460674e-01   1.7142857e-01   0.0000000e+00   8.8275862e-02   2.8508772e-01   9.6432015e-02   7.6785714e-01
   5.0000000e-01   2.2696629e-01   2.8571429e-01   0.0000000e+00   1.2862069e-01   3.3771930e-01   1.1957570e-01   6.0714286e-01
   0.0000000e+00   5.9831461e-01   5.2380952e-01   6.6666667e-01   1.7672414e-01   1.7105263e-01   0.0000000e+00   8.2142857e-01
   0.0000000e+00   6.4044944e-01   2.2857143e-01   6.6666667e-01   1.7827586e-01   2.2807018e-01   1.0800386e-01   7.1428571e-01
   1.0000000e+00   3.4550562e-01   3.3333333e-01   0.0000000e+00   2.1939655e-01   2.7192982e-01   1.6007715e-01   5.3571429e-01
   5.0000000e-01   6.1123596e-01   2.6666667e-01   6.6666667e-01   2.0931034e-01   2.0175439e-01   8.1967213e-02   6.2500000e-01
   5.0000000e-01   6.5617978e-01   2.4761905e-01   6.6666667e-01   2.4655172e-01   2.8070175e-01   2.9315333e-01   5.1785714e-01
   1.0000000e+00   4.6741573e-01   3.6190476e-01   6.6666667e-01   1.6068966e-01   2.3684211e-01   1.6104147e-01   8.5714286e-01
   1.0000000e+00   7.7808989e-01   3.8095238e-01   3.3333333e-01   2.1293103e-01   1.9736842e-01   9.8360656e-02   7.8571429e-01
   1.0000000e+00   5.4307116e-01   3.1746032e-01   6.6666667e-01   1.4482759e-01   1.8421053e-01   8.2931533e-02   6.9642857e-01
   1.0000000e+00   6.1797753e-01   3.1746032e-01   3.3333333e-01   9.1379310e-02   1.7982456e-01   4.8216008e-02   7.1428571e-01
   0.0000000e+00   6.0224719e-01   4.7619048e-01   3.3333333e-01   1.7206897e-01   2.1052632e-01   8.6788814e-02   7.1428571e-01
   0.0000000e+00   2.1573034e-01   3.6190476e-01   0.0000000e+00   1.4413793e-01   1.9736842e-01   6.4609450e-02   1.0000000e+00
   5.0000000e-01   4.9438202e-01   4.3809524e-01   0.0000000e+00   2.7655172e-01   2.8947368e-01   2.1697203e-01   7.5000000e-01
   5.0000000e-01   6.4606742e-01   5.7142857e-01   3.3333333e-01   2.5948276e-01   1.7982456e-01   9.2574735e-02   8.9285714e-01
   0.0000000e+00   2.5842697e-01   3.2380952e-01   0.0000000e+00   1.5551724e-01   2.7192982e-01   1.6200579e-01   5.3571429e-01
   0.0000000e+00   3.1235955e-01   2.0952381e-01   0.0000000e+00   1.2344828e-01   3.2017544e-01   9.7396336e-02   4.2857143e-01
   5.0000000e-01   4.0898876e-01   3.0476190e-01   0.0000000e+00   1.4206897e-01   2.4122807e-01   1.2150434e-01   5.8928571e-01
   1.0000000e+00   6.8913858e-01   4.4444444e-01   3.3333333e-01   1.1034483e-01   2.3245614e-01   3.0858245e-02   6.6071429e-01
   0.0000000e+00   3.8651685e-01   4.5714286e-01   6.6666667e-01   2.7862069e-01   2.8070175e-01   3.4426230e-01   7.1428571e-01
   0.0000000e+00   6.2471910e-01   4.1904762e-01   6.6666667e-01   1.8034483e-01   2.5877193e-01   8.7753134e-02   6.4285714e-01
   0.0000000e+00   3.0112360e-01   2.0952381e-01   0.0000000e+00   1.5655172e-01   2.6315789e-01   1.4850530e-01   5.5357143e-01
   0.0000000e+00   4.2696629e-01   4.3809524e-01   0.0000000e+00   3.3241379e-01   2.5000000e-01   3.3944069e-01   7.5000000e-01
   0.0000000e+00   6.4419476e-01   3.4920635e-01   6.6666667e-01   2.7068966e-01   2.1929825e-01   1.4754098e-01   6.9642857e-01
   5.0000000e-01   4.6516854e-01   3.6190476e-01   0.0000000e+00   1.9793103e-01   2.1491228e-01   1.7936355e-01   7.6785714e-01
   5.0000000e-01   4.0224719e-01   2.0952381e-01   6.6666667e-01   2.7034483e-01   1.9298246e-01   1.6489875e-01   6.9642857e-01
   1.0000000e+00   6.4044944e-01   5.5238095e-01   3.3333333e-01   2.9000000e-01   1.7105263e-01   2.5072324e-02   8.3928571e-01
   5.0000000e-01   5.9550562e-01   4.4444444e-01   3.3333333e-01   3.6034483e-01   2.2368421e-01   1.6200579e-01   6.9642857e-01
   5.0000000e-01   2.4943820e-01   3.4285714e-01   6.6666667e-01   1.3793103e-01   3.4210526e-01   2.3818708e-01   5.5357143e-01
   0.0000000e+00   4.7415730e-01   6.2857143e-01   0.0000000e+00   1.7206897e-01   2.4122807e-01   1.1186114e-01   8.3928571e-01
   5.0000000e-01   5.3707865e-01   3.6190476e-01   6.6666667e-01   1.5448276e-01   2.1929825e-01   7.9074253e-02   6.7857143e-01
   5.0000000e-01   4.5786517e-01   3.0952381e-01   0.0000000e+00   1.1724138e-01   2.4122807e-01   1.7454195e-01   7.1428571e-01
   0.0000000e+00   4.9438202e-01   3.6190476e-01   6.6666667e-01   2.1137931e-01   2.4122807e-01   2.0732883e-01   7.1428571e-01
   0.0000000e+00   3.2134831e-01   5.3333333e-01   0.0000000e+00   4.3896552e-01   2.7192982e-01   4.6190935e-01   6.6071429e-01
   0.0000000e+00   2.7640449e-01   7.0476190e-01   0.0000000e+00   2.4758621e-01   2.4561404e-01   1.2632594e-01   6.2500000e-01
   5.0000000e-01   4.5224719e-01   3.3333333e-01   0.0000000e+00   2.3232759e-01   2.0614035e-01   1.3886210e-01   5.8928571e-01
   5.0000000e-01   3.8202247e-01   3.0476190e-01   6.6666667e-01   5.5172414e-02   2.5877193e-01   1.0607522e-01   6.9642857e-01
   0.0000000e+00   2.2097378e-01   3.8095238e-01   6.6666667e-01   1.8793103e-01   2.7192982e-01   2.7000964e-02   5.1785714e-01
   5.0000000e-01   7.3033708e-02   1.6666667e-01   6.6666667e-01   8.8793103e-02   3.5526316e-01   1.1668274e-01   3.7500000e-01
   0.0000000e+00   6.7415730e-02   1.7142857e-01   6.6666667e-01   6.9655172e-02   2.7192982e-01   1.5332690e-01   6.0714286e-01
   1.0000000e+00   3.4044944e-01   2.5714286e-01   0.0000000e+00   1.3948276e-01   2.2368421e-01   1.5911283e-01   6.4285714e-01
   1.0000000e+00   2.8089888e-01   3.0476190e-01   0.0000000e+00   1.4620690e-01   1.7543860e-01   1.5429122e-01   3.9285714e-01
   1.0000000e+00   3.8202247e-01   2.8571429e-01   6.6666667e-01   9.9137931e-02   1.9298246e-01   1.9286403e-02   6.6071429e-01
   5.0000000e-01   4.4943820e-01   9.5238095e-01   6.6666667e-01   9.6551724e-01   2.7192982e-01   0.0000000e+00   7.5000000e-01
   0.0000000e+00   4.7640449e-01   5.7142857e-01   6.6666667e-01   5.9310345e-01   3.2456140e-01   0.0000000e+00   7.1428571e-01
   0.0000000e+00   4.9438202e-01   6.6666667e-01   6.6666667e-01   2.5172414e-01   3.0263158e-01   1.8804243e-01   8.3928571e-01
   0.0000000e+00   2.6292135e-01   4.7619048e-01   6.6666667e-01   2.7551724e-01   2.0614035e-01   2.3915140e-01   7.3214286e-01
   0.0000000e+00   4.0449438e-01   4.2857143e-01   6.6666667e-01   2.8146552e-01   2.8508772e-01   1.7454195e-01   5.7142857e-01
   0.0000000e+00   1.5505618e-01   3.8095238e-01   6.6666667e-01   2.0931034e-01   2.9385965e-01   1.9093539e-01   5.7142857e-01
   5.0000000e-01   5.5280899e-01   3.4285714e-01   3.3333333e-01   1.7000000e-01   1.8859649e-01   1.2150434e-01   6.0714286e-01
   5.0000000e-01   5.8876404e-01   2.8571429e-01   6.6666667e-01   2.6206897e-01   1.3596491e-01   1.5621986e-01   2.8571429e-01
   5.0000000e-01   1.0337079e-01   4.7619048e-01   6.6666667e-01   1.3586207e-01   4.2543860e-01   2.7193828e-01   3.5714286e-01
   5.0000000e-01   3.5955056e-01   5.0793651e-01   6.6666667e-01   1.0000000e+00   3.0701754e-01   0.0000000e+00   6.2500000e-01
   1.0000000e+00   5.5805243e-01   2.2222222e-01   0.0000000e+00   7.5862069e-02   2.7192982e-01   3.0858245e-02   5.8928571e-01
   1.0000000e+00   4.6348315e-01   2.8571429e-01   6.6666667e-01   1.6896552e-01   3.3333333e-01   9.5467695e-02   5.8928571e-01
   5.0000000e-01   8.9887640e-02   4.7619048e-01   6.6666667e-01   2.2482759e-01   1.6666667e-01   1.3211186e-01   5.8928571e-01
   0.0000000e+00   1.5355805e-01   4.7619048e-01   6.6666667e-01   3.7758621e-01   1.6228070e-01   0.0000000e+00   7.1428571e-01
   0.0000000e+00   4.5617978e-01   3.4285714e-01   6.6666667e-01   2.0103448e-01   2.3245614e-01   8.7753134e-02   8.0357143e-01
   0.0000000e+00   1.4831461e-01   4.9523810e-01   6.6666667e-01   4.0482759e-01   4.2543860e-01   3.5390550e-01   6.4285714e-01
   0.0000000e+00   2.1067416e-01   5.7142857e-01   0.0000000e+00   6.0086207e-01   3.8596491e-01   6.0270010e-01   4.6428571e-01
   0.0000000e+00   3.0337079e-01   4.7619048e-01   6.6666667e-01   3.2413793e-01   3.1578947e-01   1.5911283e-01   6.6071429e-01
   5.0000000e-01   4.3820225e-01   4.1269841e-01   0.0000000e+00   1.8103448e-01   2.9385965e-01   5.4966249e-02   8.0357143e-01
   0.0000000e+00   4.0823970e-01   1.5873016e-01   6.6666667e-01   8.4482759e-02   1.5350877e-01   2.9893925e-02   8.0357143e-01
   5.0000000e-01   6.1797753e-01   3.3333333e-01   0.0000000e+00   1.6250000e-01   1.8421053e-01   4.0501446e-02   8.7500000e-01
   5.0000000e-01   1.4157303e-01   3.6190476e-01   6.6666667e-01   9.4482759e-02   9.4298246e-01   4.3587271e-01   2.6785714e-01
   0.0000000e+00   3.0617978e-01   3.6190476e-01   6.6666667e-01   3.0862069e-01   3.3333333e-01   7.4252652e-02   5.5357143e-01
   5.0000000e-01   6.2546816e-01   1.5873016e-01   6.6666667e-01   1.2413793e-01   2.7631579e-01   9.5467695e-02   7.1428571e-01
   5.0000000e-01   7.6966292e-01   4.2857143e-01   3.3333333e-01   1.7051724e-01   2.0175439e-01   1.3500482e-01   8.0357143e-01
   5.0000000e-01   6.2584270e-01   4.1904762e-01   6.6666667e-01   3.8465517e-01   4.1228070e-01   5.0144648e-02   6.7857143e-01
   5.0000000e-01   8.8988764e-01   3.0476190e-01   6.6666667e-01   1.0482759e-01   2.7631579e-01   6.2680810e-02   7.1428571e-01
   5.0000000e-01   2.4943820e-01   3.6190476e-01   0.0000000e+00   1.5758621e-01   4.5175439e-01   3.8669238e-01   4.1071429e-01
   5.0000000e-01   1.1685393e-01   6.0952381e-01   6.6666667e-01   2.2793103e-01   5.0438596e-01   4.8505304e-01   4.1071429e-01
   5.0000000e-01   6.4943820e-01   4.7619048e-01   3.3333333e-01   2.6206897e-01   2.4122807e-01   1.7357763e-02   5.3571429e-01
   1.0000000e+00   5.8426966e-01   3.8095238e-01   3.3333333e-01   2.5689655e-01   2.3684211e-01   1.1957570e-01   8.3928571e-01
   5.0000000e-01   5.0561798e-01   4.2857143e-01   0.0000000e+00   2.6077586e-01   2.3245614e-01   1.6104147e-01   6.6071429e-01
   5.0000000e-01   3.3426966e-01   3.3333333e-01   6.6666667e-01   1.0818966e-01   1.9736842e-01   1.5718419e-01   5.7142857e-01
   5.0000000e-01   4.9662921e-01   3.6190476e-01   0.0000000e+00   1.1000000e-01   4.2543860e-01   1.8418515e-01   5.8928571e-01
   5.0000000e-01   5.5505618e-01   2.8571429e-01   6.6666667e-01   2.4034483e-01   3.5964912e-01   2.6133076e-01   5.5357143e-01
   5.0000000e-01   5.4775281e-01   4.7619048e-01   6.6666667e-01   2.2198276e-01   2.0614035e-01   8.6788814e-02   6.7857143e-01
   5.0000000e-01   3.4382022e-01   3.4285714e-01   6.6666667e-01   2.5586207e-01   5.2631579e-01   5.0241080e-01   5.5357143e-01
   0.0000000e+00   6.1348315e-01   5.1428571e-01   0.0000000e+00   3.6344828e-01   2.8070175e-01   4.1369335e-01   7.5000000e-01
   0.0000000e+00   0.0000000e+00   0.0000000e+00   6.6666667e-01   0.0000000e+00   4.3859649e-01   3.1243973e-01   5.5357143e-01
   0.0000000e+00   1.2359551e-01   4.7619048e-01   6.6666667e-01   1.0172414e-01   0.0000000e+00   0.0000000e+00   5.8928571e-01
   1.0000000e+00   3.2808989e-01   7.6190476e-02   3.3333333e-01   4.7931034e-02   4.6491228e-01   1.6972035e-01   2.3214286e-01
   5.0000000e-01   2.6685393e-01   7.1428571e-01   0.0000000e+00   6.5000000e-01   4.6491228e-01   2.5072324e-01   5.0000000e-01
   5.0000000e-01   3.9325843e-01   5.2380952e-01   6.6666667e-01   1.7931034e-01   0.0000000e+00   0.0000000e+00   6.9642857e-01
   5.0000000e-01   3.5280899e-01   3.4285714e-01   0.0000000e+00   2.3000000e-01   2.4122807e-01   8.4860174e-02   8.3928571e-01
   5.0000000e-01   6.0224719e-01   4.5714286e-01   0.0000000e+00   1.1931034e-01   3.5526316e-01   9.7396336e-02   7.6785714e-01
   1.0000000e+00   5.7752809e-01   4.0000000e-01   3.3333333e-01   1.9068966e-01   2.9385965e-01   9.7396336e-02   7.1428571e-01
   5.0000000e-01   2.1573034e-01   2.0952381e-01   6.6666667e-01   1.3793103e-01   7.8508772e-01   2.5072324e-01   4.2857143e-01
   0.0000000e+00   1.7752809e-01   5.7142857e-01   6.6666667e-01   2.6206897e-01   3.4210526e-01   2.4204436e-01   7.1428571e-01
   0.0000000e+00   0.0000000e+00   0.0000000e+00   6.6666667e-01   0.0000000e+00   3.5526316e-01   1.5043394e-01   3.7500000e-01
   0.0000000e+00   2.3220974e-01   6.6666667e-01   6.6666667e-01   3.3793103e-01   3.0263158e-01   0.0000000e+00   6.0714286e-01
   5.0000000e-01   8.9887640e-02   1.3333333e-01   6.6666667e-01   1.4000000e-01   4.8245614e-01   0.0000000e+00   2.6785714e-01
   1.0000000e+00   5.6853933e-01   2.6666667e-01   3.3333333e-01   2.8482759e-01   3.4210526e-01   4.2526519e-01   5.8928571e-01
   5.0000000e-01   5.3707865e-01   4.1904762e-01   6.6666667e-01   3.3758621e-01   3.5087719e-01   4.9373192e-01   4.8214286e-01
   1.0000000e+00   5.1910112e-01   2.6666667e-01   3.3333333e-01   2.6310345e-01   3.2017544e-01   3.4619094e-01   5.5357143e-01
   0.0000000e+00   2.9887640e-01   3.6190476e-01   6.6666667e-01   3.2413793e-01   1.7982456e-01   5.8823529e-02   8.5714286e-01
   0.0000000e+00   1.9662921e-01   5.7142857e-01   6.6666667e-01   4.7413793e-01   0.0000000e+00   0.0000000e+00   5.3571429e-01
   0.0000000e+00   1.6853933e-01   5.7142857e-01   6.6666667e-01   3.0086207e-01   0.0000000e+00   0.0000000e+00   7.1428571e-01
   5.0000000e-01   2.4719101e-01   5.1428571e-01   6.6666667e-01   2.1758621e-01   3.9912281e-01   3.1726133e-01   4.2857143e-01
   1.0000000e+00   6.7191011e-01   4.3809524e-01   6.6666667e-01   2.2275862e-01   3.7719298e-01   3.9440694e-01   5.7142857e-01
   5.0000000e-01   3.7078652e-01   3.4285714e-01   6.6666667e-01   1.9068966e-01   3.9473684e-01   1.9479267e-01   5.3571429e-01
   5.0000000e-01   5.0000000e-01   2.3809524e-01   3.3333333e-01   1.2370690e-01   2.2368421e-01   6.1716490e-02   7.6785714e-01
   0.0000000e+00   7.0786517e-01   5.7142857e-01   3.3333333e-01   3.1120690e-01   2.2368421e-01   1.3693346e-01   8.2142857e-01
   1.0000000e+00   6.4044944e-01   3.3333333e-01   3.3333333e-01   1.8965517e-01   2.2807018e-01   5.8823529e-02   6.0714286e-01
   5.0000000e-01   5.2247191e-01   5.2380952e-01   3.3333333e-01   2.5689655e-01   3.1140351e-01   1.4368370e-01   8.3928571e-01
   1.0000000e+00   6.9887640e-01   3.0476190e-01   6.6666667e-01   1.2862069e-01   3.5087719e-01   1.3886210e-01   5.3571429e-01
   0.0000000e+00   7.4438202e-01   4.7619048e-01   6.6666667e-01   3.5258621e-01   2.4122807e-01   1.7454195e-01   8.0357143e-01
   1.0000000e+00   5.1460674e-01   2.2857143e-01   6.6666667e-01   1.6068966e-01   2.7192982e-01   1.0414658e-01   4.8214286e-01
   5.0000000e-01   7.3033708e-01   3.5714286e-01   3.3333333e-01   1.7413793e-01   2.5000000e-01   6.9431051e-02   7.8571429e-01
   0.0000000e+00   4.9887640e-01   2.4761905e-01   3.3333333e-01   5.8275862e-02   2.5000000e-01   1.0607522e-01   7.6785714e-01
   1.0000000e+00   7.3033708e-01   1.9047619e-01   3.3333333e-01   1.1853448e-01   1.9736842e-01   8.9681774e-02   6.2500000e-01
   5.0000000e-01   5.0842697e-01   4.5238095e-01   0.0000000e+00   1.2112069e-01   2.5000000e-01   1.1957570e-01   8.2142857e-01
   1.0000000e+00   5.0337079e-01   3.6190476e-01   0.0000000e+00   1.9068966e-01   2.5000000e-01   2.4397300e-01   5.5357143e-01
   1.0000000e+00   4.1348315e-01   3.4285714e-01   6.6666667e-01   1.5137931e-01   2.6754386e-01   2.1022179e-01   5.5357143e-01
   1.0000000e+00   3.7078652e-01   4.1904762e-01   0.0000000e+00   1.4724138e-01   3.9035088e-01   2.4011572e-01   4.8214286e-01
   0.0000000e+00   1.5730337e-01   2.5396825e-01   6.6666667e-01   9.3965517e-02   3.5964912e-01   4.3394407e-02   4.8214286e-01
   1.0000000e+00   5.2808989e-01   3.2380952e-01   3.3333333e-01   2.0413793e-01   2.3684211e-01   1.7550627e-01   5.8928571e-01
   0.0000000e+00   5.9550562e-01   8.3333333e-01   3.3333333e-01   3.7586207e-01   2.2807018e-01   3.3461909e-01   7.3214286e-01
   1.0000000e+00   4.2696629e-01   3.8095238e-01   3.3333333e-01   2.5379310e-01   2.7631579e-01   3.0472517e-01   4.4642857e-01
   1.0000000e+00   2.2247191e-01   4.1904762e-01   6.6666667e-01   9.8620690e-02   4.2105263e-01   1.8707811e-01   3.5714286e-01
   0.0000000e+00   4.4044944e-01   3.4285714e-01   3.3333333e-01   8.8275862e-02   2.2368421e-01   9.5467695e-02   7.1428571e-01
   1.0000000e+00   4.9438202e-01   2.4761905e-01   3.3333333e-01   1.4103448e-01   2.8508772e-01   9.6432015e-02   5.5357143e-01
   1.0000000e+00   4.6067416e-01   2.2857143e-01   6.6666667e-01   1.1517241e-01   3.2017544e-01   1.0800386e-01   5.7142857e-01
   5.0000000e-01   7.1685393e-01   4.0000000e-01   6.6666667e-01   2.3310345e-01   2.4122807e-01   1.5814851e-01   6.4285714e-01
   1.0000000e+00   2.7640449e-01   3.0476190e-01   6.6666667e-01   1.8758621e-01   3.6842105e-01   2.8351013e-01   4.1071429e-01
   0.0000000e+00   2.9887640e-01   4.1904762e-01   0.0000000e+00   2.5275862e-01   2.6315789e-01   1.3596914e-01   7.1428571e-01
   0.0000000e+00   4.9662921e-01   5.5238095e-01   0.0000000e+00   2.1655172e-01   1.8421053e-01   1.2054002e-01   1.0000000e+00
   0.0000000e+00   5.9550562e-01   4.7619048e-01   3.3333333e-01   1.6172414e-01   2.1052632e-01   1.0800386e-01   6.9642857e-01
   1.0000000e+00   4.9887640e-01   4.1904762e-01   3.3333333e-01   2.1862069e-01   2.5877193e-01   3.1822565e-01   6.7857143e-01
   1.0000000e+00   4.6741573e-01   5.3333333e-01   0.0000000e+00   3.1689655e-01   2.8508772e-01   1.8225651e-01   6.9642857e-01
   0.0000000e+00   1.8651685e-01   3.0476190e-01   6.6666667e-01   1.6793103e-01   3.6403509e-01   1.3307618e-01   5.8928571e-01
   0.0000000e+00   4.0898876e-01   3.4285714e-01   6.6666667e-01   1.4620690e-01   2.5877193e-01   1.9286403e-01   7.6785714e-01
   5.0000000e-01   5.9325843e-01   3.8095238e-01   3.3333333e-01   1.8241379e-01   2.5438596e-01   2.4204436e-01   6.7857143e-01
   5.0000000e-01   3.7752809e-01   2.4761905e-01   0.0000000e+00   6.8620690e-02   4.4736842e-01   1.8611379e-01   3.2142857e-01
   0.0000000e+00   2.7865169e-01   4.0000000e-01   0.0000000e+00   2.0103448e-01   2.3684211e-01   2.1986500e-01   6.9642857e-01
   0.0000000e+00   4.8988764e-01   5.7142857e-01   6.6666667e-01   4.7000000e-01   3.4649123e-01   1.5139826e-01   7.1428571e-01
   1.0000000e+00   8.4719101e-01   4.7619048e-01   3.3333333e-01   3.6344828e-01   3.6842105e-01   7.1166827e-01   5.7142857e-01
   0.0000000e+00   1.2808989e-01   3.0476190e-01   0.0000000e+00   1.1206897e-01   3.0701754e-01   0.0000000e+00   6.7857143e-01
   0.0000000e+00   1.1516854e-01   3.8095238e-01   6.6666667e-01   1.6508621e-01   2.6754386e-01   1.0800386e-01   5.1785714e-01
   1.0000000e+00   3.0337079e-01   3.3333333e-01   0.0000000e+00   1.0689655e-01   4.0789474e-01   2.4011572e-01   4.8214286e-01
   0.0000000e+00   1.0112360e-01   3.8095238e-01   6.6666667e-01   1.5344828e-01   0.0000000e+00   0.0000000e+00   9.1071429e-01
   0.0000000e+00   1.4606742e-01   5.7142857e-01   6.6666667e-01   1.6896552e-01   4.0789474e-01   0.0000000e+00   5.0000000e-01
   0.0000000e+00   1.7977528e-01   3.4920635e-01   6.6666667e-01   1.3275862e-01   2.7192982e-01   5.9787850e-02   7.1428571e-01
   0.0000000e+00   4.8539326e-01   5.9047619e-01   6.6666667e-01   1.5344828e-01   1.6228070e-01   8.5824494e-02   8.5714286e-01
   1.0000000e+00   1.2640449e-01   3.3333333e-01   0.0000000e+00   1.2112069e-01   3.6403509e-01   1.7647059e-01   5.1785714e-01
   0.0000000e+00   6.6853933e-01   5.7142857e-01   6.6666667e-01   3.0603448e-01   1.8859649e-01   2.1311475e-01   7.1428571e-01
   0.0000000e+00   4.0449438e-01   5.2380952e-01   6.6666667e-01   3.3706897e-01   2.1052632e-01   0.0000000e+00   8.7500000e-01
   5.0000000e-01   5.6179775e-01   4.1904762e-01   6.6666667e-01   2.4344828e-01   2.1491228e-01   1.3018322e-01   7.5000000e-01
   5.0000000e-01   4.5842697e-01   2.4761905e-01   6.6666667e-01   1.3275862e-01   1.9736842e-01   1.4271938e-01   7.3214286e-01
   0.0000000e+00   6.0955056e-01   3.8095238e-01   3.3333333e-01   1.6508621e-01   1.4912281e-01   4.1465767e-02   7.3214286e-01
   0.0000000e+00   2.1910112e-01   4.5238095e-01   6.6666667e-01   1.7801724e-01   4.5175439e-01   0.0000000e+00   5.0000000e-01
   5.0000000e-01   4.4101124e-01   4.7619048e-01   0.0000000e+00   2.1551724e-01   3.4210526e-01   2.4879460e-01   5.0000000e-01
   1.0000000e+00   6.3370787e-01   3.4285714e-01   3.3333333e-01   3.9758621e-01   3.5964912e-01   2.5747348e-01   5.3571429e-01
   1.0000000e+00   3.6629213e-01   3.6190476e-01   6.6666667e-01   1.5655172e-01   6.0964912e-01   3.4811958e-01   4.2857143e-01
   5.0000000e-01   4.5224719e-01   5.0000000e-01   6.6666667e-01   1.1724138e-01   3.5087719e-01   0.0000000e+00   5.7142857e-01
   5.0000000e-01   5.7303371e-01   3.0952381e-01   6.6666667e-01   2.3232759e-01   3.0263158e-01   1.2536162e-02   5.7142857e-01
   0.0000000e+00   5.1123596e-01   7.3809524e-01   6.6666667e-01   2.5948276e-01   1.9736842e-01   0.0000000e+00   7.6785714e-01
   0.0000000e+00   5.1235955e-01   4.7619048e-01   0.0000000e+00   2.1137931e-01   2.1052632e-01   1.3886210e-01   7.1428571e-01
   5.0000000e-01   4.7865169e-01   3.8095238e-01   0.0000000e+00   2.7448276e-01   3.1578947e-01   1.3404050e-01   7.5000000e-01
   0.0000000e+00   6.0449438e-01   3.2380952e-01   3.3333333e-01   1.7310345e-01   1.7543860e-01   4.0501446e-02   7.6785714e-01
   0.0000000e+00   7.2471910e-01   4.7619048e-01   6.6666667e-01   3.4224138e-01   1.7543860e-01   1.6297011e-01   6.9642857e-01
   1.0000000e+00   6.1797753e-01   5.1428571e-01   3.3333333e-01   2.9000000e-01   3.5087719e-01   2.9797493e-01   7.5000000e-01
   5.0000000e-01   6.8258427e-01   4.0476190e-01   3.3333333e-01   2.7629310e-01   2.8070175e-01   3.0183221e-01   7.1428571e-01
   0.0000000e+00   7.2808989e-01   3.6190476e-01   6.6666667e-01   1.9275862e-01   3.4210526e-01   0.0000000e+00   8.2142857e-01
   0.0000000e+00   7.0786517e-01   4.3809524e-01   6.6666667e-01   2.6413793e-01   2.3684211e-01   6.6538091e-02   7.8571429e-01
   5.0000000e-01   7.6966292e-01   2.6190476e-01   3.3333333e-01   1.3663793e-01   2.4122807e-01   4.6287367e-02   6.9642857e-01
   5.0000000e-01   6.4269663e-01   6.0952381e-01   3.3333333e-01   5.1965517e-01   1.9736842e-01   4.5419479e-01   7.8571429e-01
   1.0000000e+00   7.5056180e-01   4.1904762e-01   0.0000000e+00   4.4000000e-01   3.0701754e-01   4.6383799e-01   8.3928571e-01
   1.0000000e+00   7.6629213e-01   4.7619048e-01   0.0000000e+00   3.2310345e-01   2.8508772e-01   3.0376085e-01   8.3928571e-01
   1.0000000e+00   8.0449438e-01   3.6190476e-01   6.6666667e-01   3.7896552e-01   2.6315789e-01   3.4715526e-01   3.0357143e-01
   0.0000000e+00   6.1123596e-01   4.7619048e-01   6.6666667e-01   3.8620690e-01   3.0263158e-01   3.1340405e-01   8.0357143e-01
   0.0000000e+00   4.7640449e-01   4.3809524e-01   0.0000000e+00   1.9379310e-01   2.8508772e-01   9.9324976e-02   8.3928571e-01
   0.0000000e+00   4.9719101e-01   6.4285714e-01   0.0000000e+00   6.8750000e-01   1.9298246e-01   4.6769527e-01   8.3928571e-01
   1.0000000e+00   8.6516854e-01   4.0000000e-01   3.3333333e-01   3.0965517e-01   1.8421053e-01   1.4657666e-01   7.6785714e-01
   0.0000000e+00   6.2696629e-01   2.8571429e-01   3.3333333e-01   1.9482759e-01   1.7982456e-01   1.0318226e-01   7.1428571e-01
   0.0000000e+00   4.4044944e-01   3.2380952e-01   6.6666667e-01   2.4758621e-01   2.0175439e-01   0.0000000e+00   7.6785714e-01
   5.0000000e-01   6.4044944e-01   2.8571429e-01   6.6666667e-01   1.6724138e-01   2.3245614e-01   1.1571842e-01   7.8571429e-01
   5.0000000e-01   7.6853933e-01   3.2380952e-01   3.3333333e-01   1.4620690e-01   2.1929825e-01   9.0646095e-02   7.1428571e-01
   5.0000000e-01   6.4606742e-01   2.6190476e-01   6.6666667e-01   1.7931034e-01   2.3684211e-01   9.1610415e-02   7.8571429e-01
   5.0000000e-01   6.0224719e-01   9.5238095e-02   3.3333333e-01   2.3620690e-01   2.8508772e-01   2.4204436e-01   8.3928571e-01
   0.0000000e+00   1.7303371e-01   3.2380952e-01   6.6666667e-01   9.8620690e-02   3.4649123e-01   1.3693346e-01   4.2857143e-01
   1.0000000e+00   3.7078652e-01   2.8571429e-01   6.6666667e-01   1.2551724e-01   3.3771930e-01   1.3789778e-01   5.3571429e-01
   1.0000000e+00   4.4494382e-01   3.0476190e-01   0.0000000e+00   1.5448276e-01   3.2456140e-01   1.9382835e-01   5.1785714e-01
   0.0000000e+00   5.9101124e-01   3.2380952e-01   3.3333333e-01   1.1206897e-01   2.2368421e-01   5.4001929e-02   8.3928571e-01
   0.0000000e+00   5.6179775e-01   3.8095238e-01   3.3333333e-01   2.0827586e-01   2.1052632e-01   1.4754098e-01   7.8571429e-01
   0.0000000e+00   5.6629213e-01   4.5714286e-01   3.3333333e-01   2.6000000e-01   1.7105263e-01   1.8418515e-01   6.7857143e-01
   0.0000000e+00   6.6741573e-01   4.7619048e-01   3.3333333e-01   4.2965517e-01   1.5789474e-01   5.3037608e-02   7.5000000e-01
   5.0000000e-01   5.1685393e-01   3.0476190e-01   6.6666667e-01   2.4862069e-01   2.3245614e-01   2.9411765e-01   7.1428571e-01
   5.0000000e-01   2.9213483e-01   2.6666667e-01   0.0000000e+00   1.1620690e-01   3.2017544e-01   1.8129219e-01   4.8214286e-01
   5.0000000e-01   6.3146067e-01   2.8571429e-01   6.6666667e-01   1.3793103e-01   2.5877193e-01   1.0318226e-01   7.1428571e-01
   5.0000000e-01   3.3483146e-01   2.6666667e-01   0.0000000e+00   1.9689655e-01   3.4210526e-01   2.3722276e-01   5.0000000e-01
   0.0000000e+00   6.4044944e-01   3.3333333e-01   3.3333333e-01   2.1810345e-01   2.1929825e-01   1.6007715e-01   8.2142857e-01
   0.0000000e+00   5.8426966e-01   4.7619048e-01   0.0000000e+00   1.6724138e-01   0.0000000e+00   0.0000000e+00   8.3928571e-01
   0.0000000e+00   6.2921348e-01   4.0000000e-01   6.6666667e-01   2.0310345e-01   2.6754386e-01   1.4368370e-01   8.0357143e-01
   5.0000000e-01   6.7191011e-01   3.6190476e-01   6.6666667e-01   3.0241379e-01   2.7631579e-01   2.6422372e-01   7.5000000e-01
   0.0000000e+00   5.0000000e-01   3.5714286e-01   3.3333333e-01   1.6250000e-01   2.0614035e-01   6.7502411e-02   6.7857143e-01
   0.0000000e+00   6.0898876e-01   5.9047619e-01   3.3333333e-01   4.1724138e-01   1.9298246e-01   8.3895853e-02   8.0357143e-01
   0.0000000e+00   5.5730337e-01   2.6666667e-01   3.3333333e-01   1.6482759e-01   2.0614035e-01   1.1186114e-01   8.0357143e-01
   0.0000000e+00   5.8146067e-01   4.2857143e-01   3.3333333e-01   1.3793103e-01   3.2894737e-01   8.9681774e-02   8.3928571e-01
   0.0000000e+00   6.0674157e-01   4.1269841e-01   3.3333333e-01   2.5000000e-01   2.6315789e-01   1.0511090e-01   7.6785714e-01
   0.0000000e+00   5.9550562e-01   4.3809524e-01   3.3333333e-01   3.3965517e-01   1.6228070e-01   1.2536162e-01   8.0357143e-01
   0.0000000e+00   5.0786517e-01   4.0000000e-01   6.6666667e-01   9.5517241e-02   2.0175439e-01   6.4609450e-02   7.8571429e-01
   0.0000000e+00   5.6853933e-01   4.3809524e-01   6.6666667e-01   1.7931034e-01   2.2368421e-01   1.8418515e-01   7.1428571e-01
   0.0000000e+00   6.7790262e-01   4.7619048e-01   3.3333333e-01   3.0862069e-01   2.2368421e-01   1.0125362e-01   8.3928571e-01
   5.0000000e-01   8.4044944e-01   3.6190476e-01   6.6666667e-01   3.5310345e-01   2.9824561e-01   3.6354870e-01   8.7500000e-01
   1.0000000e+00   7.0337079e-01   4.1904762e-01   3.3333333e-01   3.7275862e-01   3.3333333e-01   3.1629701e-01   7.1428571e-01
   1.0000000e+00   3.3932584e-01   3.0476190e-01   6.6666667e-01   1.4206897e-01   3.4649123e-01   1.2246866e-01   4.4642857e-01
   0.0000000e+00   3.8426966e-01   3.2380952e-01   0.0000000e+00   5.2689655e-01   3.2017544e-01   4.7540984e-01   6.2500000e-01
   0.0000000e+00   3.6179775e-01   3.0476190e-01   0.0000000e+00   2.0517241e-01   1.9298246e-01   1.8418515e-01   6.2500000e-01
   1.0000000e+00   5.3707865e-01   2.2857143e-01   3.3333333e-01   1.4000000e-01   2.4561404e-01   1.3114754e-01   7.1428571e-01
   5.0000000e-01   4.7191011e-01   3.2380952e-01   0.0000000e+00   2.3620690e-01   3.5526316e-01   2.6904532e-01   5.5357143e-01
   5.0000000e-01   6.1235955e-01   5.0000000e-01   3.3333333e-01   4.6250000e-01   2.2807018e-01   2.7965284e-02   7.5000000e-01
   0.0000000e+00   5.2584270e-01   7.2380952e-01   6.6666667e-01   6.4379310e-01   2.3245614e-01   0.0000000e+00   7.8571429e-01
   0.0000000e+00   4.9438202e-01   5.2380952e-01   6.6666667e-01   2.4913793e-01   2.1052632e-01   6.2680810e-02   9.1071429e-01
   0.0000000e+00   5.6179775e-01   5.7142857e-01   6.6666667e-01   4.6896552e-01   0.0000000e+00   0.0000000e+00   8.5714286e-01
   5.0000000e-01   3.2359551e-01   3.6190476e-01   0.0000000e+00   2.1758621e-01   3.0701754e-01   2.4590164e-01   5.3571429e-01
   1.0000000e+00   7.4382022e-01   3.4285714e-01   6.6666667e-01   3.0862069e-01   2.9824561e-01   3.4715526e-01   3.0357143e-01
   5.0000000e-01   6.8988764e-01   2.8571429e-01   3.3333333e-01   1.8655172e-01   2.5877193e-01   9.3539055e-02   6.7857143e-01
   0.0000000e+00   7.6853933e-01   4.0000000e-01   3.3333333e-01   2.9103448e-01   1.8859649e-01   0.0000000e+00   8.5714286e-01
   0.0000000e+00   5.6179775e-01   5.4761905e-01   6.6666667e-01   2.5301724e-01   2.5438596e-01   1.7164899e-01   6.9642857e-01
   1.0000000e+00   7.7977528e-01   2.0952381e-01   3.3333333e-01   1.4103448e-01   2.9824561e-01   1.3789778e-01   7.1428571e-01
   1.0000000e+00   5.5898876e-01   2.8571429e-01   6.6666667e-01   2.8405172e-01   2.8508772e-01   1.9672131e-01   8.7500000e-01
   1.0000000e+00   6.9382022e-01   4.2857143e-01   6.6666667e-01   3.3577586e-01   2.8508772e-01   2.6808100e-01   8.5714286e-01
   1.0000000e+00   7.7528090e-01   2.8571429e-01   3.3333333e-01   1.2241379e-01   2.5438596e-01   5.9787850e-02   8.9285714e-01
   5.0000000e-01   0.0000000e+00   0.0000000e+00   3.3333333e-01   0.0000000e+00   2.4561404e-01   2.1118611e-01   7.1428571e-01
   1.0000000e+00   4.8314607e-01   5.0000000e-01   3.3333333e-01   1.8448276e-01   2.8508772e-01   1.1282546e-01   7.8571429e-01
   1.0000000e+00   7.7078652e-01   3.8095238e-01   3.3333333e-01   1.8758621e-01   3.1578947e-01   1.3693346e-01   8.2142857e-01
   5.0000000e-01   6.8539326e-01   3.2380952e-01   3.3333333e-01   1.6379310e-01   2.8070175e-01   1.2246866e-01   7.1428571e-01
   0.0000000e+00   6.0674157e-01   5.3333333e-01   6.6666667e-01   2.4448276e-01   2.4561404e-01   1.3500482e-01   8.0357143e-01
   0.0000000e+00   5.6554307e-01   3.4920635e-01   6.6666667e-01   1.2931034e-01   2.4122807e-01   4.9180328e-02   7.8571429e-01
   5.0000000e-01   7.1910112e-01   4.1904762e-01   6.6666667e-01   2.4344828e-01   3.2456140e-01   1.5525554e-01   7.1428571e-01
   0.0000000e+00   6.1573034e-01   3.2380952e-01   6.6666667e-01   1.8344828e-01   2.3684211e-01   9.9324976e-02   7.6785714e-01
   0.0000000e+00   6.8539326e-01   3.6190476e-01   3.3333333e-01   2.3620690e-01   2.5000000e-01   2.3625844e-01   7.5000000e-01
   5.0000000e-01   5.9831461e-01   4.2857143e-01   6.6666667e-01   2.1034483e-01   2.8508772e-01   1.0125362e-01   7.1428571e-01
   0.0000000e+00   6.2359551e-01   3.0952381e-01   3.3333333e-01   1.5474138e-01   2.5877193e-01   1.0800386e-01   7.8571429e-01
   0.0000000e+00   6.7191011e-01   3.6190476e-01   3.3333333e-01   2.4344828e-01   2.4122807e-01   2.6518804e-01   7.6785714e-01
   1.0000000e+00   6.9213483e-01   3.4285714e-01   3.3333333e-01   1.0689655e-01   2.1491228e-01   1.2921890e-01   8.0357143e-01
   0.0000000e+00   6.9943820e-01   4.7619048e-01   6.6666667e-01   3.2155172e-01   2.7631579e-01   2.7097396e-01   6.9642857e-01
   5.0000000e-01   7.7528090e-01   2.4761905e-01   3.3333333e-01   1.3586207e-01   2.5438596e-01   1.6682739e-01   6.9642857e-01
   5.0000000e-01   7.1011236e-01   2.6666667e-01   3.3333333e-01   2.0103448e-01   2.3245614e-01   2.4975892e-01   7.1428571e-01
   0.0000000e+00   6.3595506e-01   3.2380952e-01   6.6666667e-01   2.7034483e-01   2.8508772e-01   8.9681774e-02   8.5714286e-01
   5.0000000e-01   7.0224719e-01   2.1428571e-01   3.3333333e-01   2.1939655e-01   2.7631579e-01   2.1793635e-01   3.0357143e-01
   0.0000000e+00   4.2415730e-01   4.5238095e-01   0.0000000e+00   3.4612069e-01   2.2807018e-01   1.9864995e-01   8.2142857e-01
   0.0000000e+00   1.1910112e-01   4.3809524e-01   6.6666667e-01   1.3482759e-01   2.9824561e-01   5.4001929e-02   5.3571429e-01
   5.0000000e-01   3.8202247e-01   3.4285714e-01   6.6666667e-01   1.8758621e-01   3.3333333e-01   2.6036644e-01   8.3928571e-01
   0.0000000e+00   2.1348315e-01   7.1428571e-01   6.6666667e-01   2.9827586e-01   3.2456140e-01   0.0000000e+00   5.8928571e-01
   5.0000000e-01   5.8707865e-01   4.2857143e-01   6.6666667e-01   1.3922414e-01   2.8947368e-01   1.0607522e-01   8.2142857e-01
   0.0000000e+00   3.2022472e-01   4.2857143e-01   0.0000000e+00   2.4655172e-01   3.3333333e-01   3.0568949e-01   7.6785714e-01
   5.0000000e-01   7.3483146e-01   2.2857143e-01   6.6666667e-01   2.4965517e-01   2.0614035e-01   4.6287367e-02   5.8928571e-01
   1.0000000e+00   7.6966292e-01   3.3333333e-01   6.6666667e-01   1.5215517e-01   2.5438596e-01   4.0501446e-02   7.1428571e-01
   1.0000000e+00   4.4044944e-01   4.0000000e-01   0.0000000e+00   2.4551724e-01   3.2017544e-01   3.1243973e-01   5.5357143e-01
   0.0000000e+00   4.4382022e-01   3.3333333e-01   0.0000000e+00   2.3750000e-01   2.3684211e-01   0.0000000e+00   7.8571429e-01
   5.0000000e-01   7.4157303e-01   3.1746032e-01   3.3333333e-01   2.7413793e-01   2.1491228e-01   1.0221794e-01   7.1428571e-01
   5.0000000e-01   5.6404494e-01   3.2380952e-01   0.0000000e+00   1.2241379e-01   1.8991228e-01   6.4609450e-02   7.1428571e-01
   5.0000000e-01   7.2134831e-01   3.2380952e-01   3.3333333e-01   2.0517241e-01   2.6315789e-01   4.0501446e-02   5.8928571e-01
   1.0000000e+00   6.5617978e-01   4.0000000e-01   3.3333333e-01   2.4034483e-01   2.1491228e-01   6.2680810e-02   7.1428571e-01
   5.0000000e-01   8.4269663e-01   3.0476190e-01   6.6666667e-01   1.9275862e-01   2.3245614e-01   1.7550627e-01   6.9642857e-01
   0.0000000e+00   0.0000000e+00   0.0000000e+00   6.6666667e-01   0.0000000e+00   2.7192982e-01   0.0000000e+00   4.2857143e-01
   5.0000000e-01   6.9438202e-01   3.8095238e-01   3.3333333e-01   2.1862069e-01   2.7631579e-01   1.6972035e-01   7.1428571e-01
   1.0000000e+00   4.2471910e-01   3.4285714e-01   0.0000000e+00   1.0068966e-01   3.4210526e-01   1.0896818e-01   4.2857143e-01
   5.0000000e-01   1.4157303e-01   4.3809524e-01   3.3333333e-01   1.1206897e-01   2.4561404e-01   5.8823529e-02   6.9642857e-01
   1.0000000e+00   6.3483146e-01   3.5714286e-01   6.6666667e-01   1.1724138e-01   2.1491228e-01   8.0038573e-02   6.4285714e-01
   5.0000000e-01   5.9775281e-01   2.0952381e-01   3.3333333e-01   9.0344828e-02   2.2807018e-01   1.2246866e-01   7.1428571e-01
   5.0000000e-01   6.8089888e-01   4.5714286e-01   3.3333333e-01   1.7827586e-01   2.7631579e-01   1.0511090e-01   7.1428571e-01
   5.0000000e-01   8.0674157e-01   2.6666667e-01   6.6666667e-01   1.8965517e-01   2.7192982e-01   5.6894889e-02   6.6071429e-01
   5.0000000e-01   7.1235955e-01   2.0952381e-01   6.6666667e-01   2.1965517e-01   2.5877193e-01   1.9286403e-01   6.2500000e-01
   1.0000000e+00   5.7303371e-01   3.3333333e-01   3.3333333e-01   2.2068966e-01   3.3333333e-01   6.9431051e-02   5.7142857e-01
   5.0000000e-01   5.5898876e-01   3.5714286e-01   6.6666667e-01   1.5862069e-01   2.5000000e-01   1.0703954e-01   8.2142857e-01
   1.0000000e+00   7.7247191e-01   3.0952381e-01   6.6666667e-01   1.2370690e-01   2.3684211e-01   5.7859209e-02   7.5000000e-01
   5.0000000e-01   4.0898876e-01   5.5238095e-01   0.0000000e+00   1.6689655e-01   1.9298246e-01   7.7145612e-03   7.1428571e-01
   1.0000000e+00   4.3820225e-01   3.8095238e-01   6.6666667e-01   1.8965517e-01   3.2017544e-01   9.4503375e-02   7.5000000e-01
   5.0000000e-01   5.0337079e-01   4.5714286e-01   0.0000000e+00   1.6896552e-01   1.3596491e-01   8.8717454e-02   4.2857143e-01
   0.0000000e+00   5.9176030e-01   5.3968254e-01   0.0000000e+00   3.5172414e-01   1.9298246e-01   2.0347155e-01   8.7500000e-01
   1.0000000e+00   5.6629213e-01   4.3809524e-01   6.6666667e-01   2.3000000e-01   2.2807018e-01   1.2729026e-01   7.3214286e-01
   1.0000000e+00   6.9887640e-01   4.0000000e-01   3.3333333e-01   2.3103448e-01   2.4561404e-01   1.0800386e-01   6.7857143e-01
   1.0000000e+00   8.2022472e-01   2.8571429e-01   3.3333333e-01   7.0689655e-02   2.5438596e-01   1.0993250e-01   6.2500000e-01
   5.0000000e-01   7.5505618e-01   2.8571429e-01   3.3333333e-01   1.6689655e-01   2.8070175e-01   8.7753134e-02   7.5000000e-01
   0.0000000e+00   1.5730337e-01   3.6190476e-01   6.6666667e-01   1.1103448e-01   2.3245614e-01   0.0000000e+00   4.6428571e-01
   1.0000000e+00   7.5730337e-01   3.6190476e-01   6.6666667e-01   1.8241379e-01   2.0614035e-01   1.0896818e-01   7.5000000e-01
   5.0000000e-01   4.9887640e-01   2.8571429e-01   3.3333333e-01   1.5344828e-01   3.4210526e-01   1.6489875e-01   7.6785714e-01
   1.0000000e+00   7.1685393e-01   2.2857143e-01   6.6666667e-01   2.5586207e-01   3.2017544e-01   1.7743491e-01   5.3571429e-01
   5.0000000e-01   1.7977528e-01   4.0000000e-01   6.6666667e-01   2.5482759e-01   2.6315789e-01   1.7550627e-01   6.4285714e-01
   5.0000000e-01   5.9775281e-01   1.7142857e-01   6.6666667e-01   1.1517241e-01   2.1929825e-01   8.0038573e-02   7.6785714e-01
   5.0000000e-01   6.4943820e-01   1.9047619e-01   6.6666667e-01   1.1413793e-01   2.2368421e-01   7.8109932e-02   5.1785714e-01
   5.0000000e-01   5.5730337e-01   5.3333333e-01   0.0000000e+00   2.3931034e-01   3.2894737e-01   1.5621986e-01   7.1428571e-01
   0.0000000e+00   4.6516854e-01   6.8571429e-01   0.0000000e+00   4.2965517e-01   2.6315789e-01   2.1022179e-01   7.6785714e-01
   5.0000000e-01   6.8089888e-01   3.4285714e-01   3.3333333e-01   2.1551724e-01   2.3684211e-01   1.8129219e-01   7.8571429e-01
   5.0000000e-01   5.1235955e-01   4.5714286e-01   3.3333333e-01   2.4758621e-01   2.8947368e-01   1.5139826e-01   7.6785714e-01
   0.0000000e+00   3.8651685e-01   3.8095238e-01   6.6666667e-01   3.3448276e-01   3.3771930e-01   9.6432015e-02   5.5357143e-01
   5.0000000e-01   6.2247191e-01   4.1904762e-01   3.3333333e-01   1.6689655e-01   2.8947368e-01   1.4368370e-01   7.5000000e-01
   5.0000000e-01   5.8202247e-01   5.7142857e-01   6.6666667e-01   2.7551724e-01   2.5877193e-01   1.2825458e-01   5.7142857e-01
   5.0000000e-01   0.0000000e+00   0.0000000e+00   6.6666667e-01   0.0000000e+00   2.2368421e-01   1.9768563e-01   8.0357143e-01
   1.0000000e+00   4.9662921e-01   2.0952381e-01   0.0000000e+00   2.3724138e-01   3.4210526e-01   1.4561234e-01   6.4285714e-01
   5.0000000e-01   4.2471910e-01   4.7619048e-01   6.6666667e-01   3.3965517e-01   2.3684211e-01   2.5940212e-01   6.2500000e-01
   5.0000000e-01   6.4494382e-01   3.6190476e-01   3.3333333e-01   2.2793103e-01   2.2368421e-01   2.7868852e-01   5.8928571e-01
   1.0000000e+00   4.5842697e-01   2.0952381e-01   0.0000000e+00   2.2379310e-01   2.7192982e-01   2.1504339e-01   5.7142857e-01
   1.0000000e+00   4.9662921e-01   2.6666667e-01   3.3333333e-01   1.4103448e-01   2.1491228e-01   2.7868852e-01   7.6785714e-01
   1.0000000e+00   3.5505618e-01   1.5238095e-01   0.0000000e+00   8.8275862e-02   3.2894737e-01   1.0703954e-01   6.2500000e-01
   5.0000000e-01   3.1460674e-01   2.2857143e-01   6.6666667e-01   1.2241379e-01   2.7192982e-01   1.0993250e-01   6.0714286e-01
   0.0000000e+00   5.7303371e-01   4.2857143e-01   0.0000000e+00   3.5775862e-01   0.0000000e+00   0.0000000e+00   9.1071429e-01
   0.0000000e+00   1.5955056e-01   5.1428571e-01   6.6666667e-01   3.1793103e-01   3.8157895e-01   5.2266152e-01   6.6071429e-01
   5.0000000e-01   5.5730337e-01   3.8095238e-01   6.6666667e-01   1.7103448e-01   2.5438596e-01   1.5718419e-01   7.8571429e-01
   5.0000000e-01   5.1235955e-01   4.7619048e-01   0.0000000e+00   3.0241379e-01   3.4210526e-01   2.1793635e-01   5.8928571e-01
   5.0000000e-01   5.2584270e-01   1.3333333e-01   0.0000000e+00   1.0793103e-01   3.2894737e-01   7.8109932e-02   7.3214286e-01
   0.0000000e+00   2.4157303e-01   5.4761905e-01   6.6666667e-01   4.0818966e-01   1.2719298e-01   2.1118611e-01   5.8928571e-01
   5.0000000e-01   0.0000000e+00   0.0000000e+00   6.6666667e-01   0.0000000e+00   5.5263158e-01   2.7386692e-01   3.3928571e-01
   0.0000000e+00   4.4194757e-01   3.4920635e-01   6.6666667e-01   2.4137931e-01   2.6315789e-01   1.3982642e-01   7.5000000e-01
   0.0000000e+00   5.1910112e-01   3.4285714e-01   6.6666667e-01   1.1827586e-01   2.6315789e-01   6.9431051e-02   7.5000000e-01
   5.0000000e-01   5.7303371e-01   3.2380952e-01   3.3333333e-01   1.4931034e-01   2.5877193e-01   1.2536162e-01   7.1428571e-01
   5.0000000e-01   3.7528090e-01   3.4285714e-01   0.0000000e+00   1.6793103e-01   3.5526316e-01   2.8833173e-01   6.0714286e-01
   5.0000000e-01   5.0786517e-01   4.0000000e-01   6.6666667e-01   2.1137931e-01   2.6315789e-01   1.7550627e-01   7.5000000e-01
   5.0000000e-01   3.7977528e-01   2.8571429e-01   6.6666667e-01   1.1517241e-01   2.5000000e-01   1.2150434e-01   7.1428571e-01
   5.0000000e-01   6.3370787e-01   5.5238095e-01   3.3333333e-01   3.2724138e-01   2.1929825e-01   1.2536162e-02   6.6071429e-01
   5.0000000e-01   4.7640449e-01   1.9047619e-01   6.6666667e-01   1.2137931e-01   2.1491228e-01   9.5467695e-02   7.3214286e-01
   1.0000000e+00   5.1123596e-01   3.0952381e-01   6.6666667e-01   3.1250000e-01   2.8508772e-01   1.9286403e-01   5.7142857e-01
   1.0000000e+00   7.6029963e-01   3.1746032e-01   6.6666667e-01   1.0689655e-01   1.7982456e-01   2.8929605e-02   7.5000000e-01
   5.0000000e-01   6.1348315e-01   3.6190476e-01   6.6666667e-01   2.3310345e-01   2.3245614e-01   1.4754098e-01   7.8571429e-01
   5.0000000e-01   4.7471910e-01   2.6190476e-01   6.6666667e-01   6.2931034e-02   2.0175439e-01   1.3114754e-01   8.3928571e-01
   1.0000000e+00   5.3483146e-01   2.8571429e-01   6.6666667e-01   1.2655172e-01   2.3684211e-01   1.5332690e-01   6.7857143e-01
   1.0000000e+00   6.2696629e-01   2.4761905e-01   6.6666667e-01   9.8620690e-02   2.1491228e-01   2.3143684e-02   8.7500000e-01
   5.0000000e-01   5.1685393e-01   2.6190476e-01   6.6666667e-01   1.4181034e-01   2.0614035e-01   3.5679846e-02   8.5714286e-01
   5.0000000e-01   5.2359551e-01   1.7142857e-01   3.3333333e-01   1.9172414e-01   2.8508772e-01   3.0954677e-01   6.4285714e-01
   5.0000000e-01   5.1966292e-01   3.0952381e-01   6.6666667e-01   1.4956897e-01   1.7105263e-01   6.9431051e-02   5.5357143e-01
   1.0000000e+00   0.0000000e+00   0.0000000e+00   6.6666667e-01   0.0000000e+00   2.2368421e-01   1.0896818e-01   7.1428571e-01
   1.0000000e+00   2.6404494e-01   3.5714286e-01   0.0000000e+00   1.3275862e-01   1.8859649e-01   1.2921890e-01   7.5000000e-01
   5.0000000e-01   0.0000000e+00   0.0000000e+00   6.6666667e-01   0.0000000e+00   2.3684211e-01   1.0414658e-01   7.5000000e-01
   5.0000000e-01   4.4943820e-01   3.6190476e-01   6.6666667e-01   2.8379310e-01   1.7543860e-01   2.1697203e-01   5.0000000e-01
   5.0000000e-01   6.4943820e-01   2.6666667e-01   6.6666667e-01   2.4655172e-01   3.5087719e-01   1.3596914e-01   4.6428571e-01
   1.0000000e+00   3.4606742e-01   2.4761905e-01   6.6666667e-01   1.4517241e-01   3.5526316e-01   1.6489875e-01   4.6428571e-01
   1.0000000e+00   6.7865169e-01   1.9047619e-01   3.3333333e-01   1.3379310e-01   3.6842105e-01   7.2324012e-02   6.9642857e-01
   1.0000000e+00   4.4044944e-01   5.5238095e-01   6.6666667e-01   2.3103448e-01   2.2368421e-01   1.1764706e-01   5.5357143e-01
   5.0000000e-01   4.1573034e-01   3.2380952e-01   0.0000000e+00   2.1862069e-01   1.0087719e-01   0.0000000e+00   2.6785714e-01
   0.0000000e+00   3.0898876e-01   3.8095238e-01   0.0000000e+00   1.4568966e-01   0.0000000e+00   0.0000000e+00   6.0714286e-01
   0.0000000e+00   5.0561798e-01   5.0793651e-01   6.6666667e-01   2.3793103e-01   1.6666667e-01   1.1282546e-01   6.0714286e-01
   5.0000000e-01   4.6067416e-01   3.0952381e-01   6.6666667e-01   1.2629310e-01   2.4122807e-01   5.6894889e-02   8.0357143e-01
   5.0000000e-01   7.3876404e-01   4.2857143e-01   3.3333333e-01   1.3663793e-01   2.5438596e-01   9.4503375e-02   7.1428571e-01
   5.0000000e-01   2.7865169e-01   4.0000000e-01   6.6666667e-01   2.0310345e-01   1.8421053e-01   1.1475410e-01   9.1071429e-01
   5.0000000e-01   2.5617978e-01   3.2380952e-01   6.6666667e-01   1.3586207e-01   2.7192982e-01   7.2324012e-02   6.0714286e-01
   5.0000000e-01   6.9438202e-01   5.1428571e-01   6.6666667e-01   3.6551724e-01   4.3421053e-01   5.1687560e-01   8.7500000e-01
   5.0000000e-01   2.4269663e-01   3.8095238e-01   6.6666667e-01   1.3275862e-01   2.5000000e-01   1.4368370e-01   5.1785714e-01
   1.0000000e+00   5.4606742e-01   3.4285714e-01   6.6666667e-01   1.4000000e-01   2.8508772e-01   1.1668274e-01   5.5357143e-01
   1.0000000e+00   6.1123596e-01   2.4761905e-01   6.6666667e-01   2.4448276e-01   2.1491228e-01   2.3529412e-01   6.4285714e-01
   5.0000000e-01   7.3483146e-01   1.3333333e-01   3.3333333e-01   5.8275862e-02   2.7631579e-01   9.6432015e-02   5.8928571e-01
   5.0000000e-01   7.0337079e-01   2.8571429e-01   6.6666667e-01   1.8965517e-01   3.2017544e-01   1.3211186e-01   7.1428571e-01
   5.0000000e-01   6.2921348e-01   3.8095238e-01   3.3333333e-01   2.4482759e-01   2.8947368e-01   7.8109932e-02   8.0357143e-01
   0.0000000e+00   5.6179775e-01   5.7142857e-01   0.0000000e+00   5.6206897e-01   2.8070175e-01   3.5872710e-01   7.6785714e-01
   1.0000000e+00   3.3483146e-01   3.4285714e-01   6.6666667e-01   1.4000000e-01   4.2543860e-01   4.2430087e-01   4.2857143e-01
   5.0000000e-01   5.2247191e-01   5.4761905e-01   6.6666667e-01   3.2931034e-01   2.0175439e-01   2.6615236e-01   7.1428571e-01
   1.0000000e+00   5.9925094e-01   3.1746032e-01   3.3333333e-01   1.8965517e-01   1.3596491e-01   1.9286403e-02   8.2142857e-01
   0.0000000e+00   5.0561798e-01   4.1904762e-01   6.6666667e-01   1.9482759e-01   1.7105263e-01   1.3789778e-01   7.5000000e-01
   5.0000000e-01   4.8595506e-01   3.8095238e-01   6.6666667e-01   2.4655172e-01   1.8859649e-01   1.1668274e-01   6.7857143e-01
   0.0000000e+00   4.7191011e-01   4.9523810e-01   3.3333333e-01   1.3482759e-01   1.9736842e-01   2.8447445e-01   8.2142857e-01
   1.0000000e+00   5.6853933e-01   3.0476190e-01   6.6666667e-01   2.9827586e-01   3.3771930e-01   3.6837030e-01   5.5357143e-01
   0.0000000e+00   5.3932584e-01   4.7619048e-01   0.0000000e+00   1.5758621e-01   2.7631579e-01   5.4001929e-02   7.1428571e-01
   1.0000000e+00   5.7303371e-01   5.1428571e-01   3.3333333e-01   1.5862069e-01   2.2368421e-01   6.7502411e-02   6.9642857e-01
   5.0000000e-01   4.4943820e-01   4.2857143e-01   0.0000000e+00   4.7931034e-01   2.6315789e-01   3.6547734e-01   6.2500000e-01
   0.0000000e+00   3.7078652e-01   7.6190476e-01   6.6666667e-01   1.0172414e-01   0.0000000e+00   0.0000000e+00   7.3214286e-01
   1.0000000e+00   4.6516854e-01   3.0476190e-01   0.0000000e+00   1.7724138e-01   3.3333333e-01   2.5361620e-01   5.7142857e-01
   5.0000000e-01   5.1910112e-01   3.4285714e-01   6.6666667e-01   2.2379310e-01   2.8947368e-01   2.0443587e-01   5.1785714e-01
   5.0000000e-01   4.9662921e-01   4.0000000e-01   3.3333333e-01   2.6310345e-01   2.4561404e-01   1.5139826e-01   6.6071429e-01
   5.0000000e-01   6.6741573e-01   3.0476190e-01   6.6666667e-01   2.0620690e-01   2.8947368e-01   1.6586307e-01   6.2500000e-01
   1.0000000e+00   3.6179775e-01   3.2380952e-01   6.6666667e-01   1.5965517e-01   3.2456140e-01   2.5458052e-01   6.2500000e-01
   0.0000000e+00   3.6329588e-01   5.3968254e-01   6.6666667e-01   2.5689655e-01   1.7105263e-01   3.0858245e-02   5.8928571e-01
   5.0000000e-01   7.2584270e-01   3.8095238e-01   3.3333333e-01   3.5000000e-01   3.2456140e-01   4.7348120e-01   6.0714286e-01
   0.0000000e+00   5.5280899e-01   5.7142857e-01   3.3333333e-01   2.7551724e-01   2.2368421e-01   2.0347155e-01   8.2142857e-01
   1.0000000e+00   6.1235955e-01   3.3333333e-01   6.6666667e-01   2.8017241e-01   2.7631579e-01   1.1957570e-01   5.3571429e-01
   1.0000000e+00   7.4382022e-01   3.6190476e-01   6.6666667e-01   3.0448276e-01   2.4561404e-01   1.8322083e-01   8.2142857e-01
   5.0000000e-01   4.1123596e-01   3.8095238e-01   0.0000000e+00   1.6275862e-01   3.3333333e-01   1.6489875e-01   5.7142857e-01
   5.0000000e-01   4.2022472e-01   3.8095238e-01   6.6666667e-01   2.6000000e-01   2.4122807e-01   2.8061716e-01   4.4642857e-01
   0.0000000e+00   5.4382022e-01   4.9523810e-01   6.6666667e-01   3.3862069e-01   4.1228070e-01   3.1051109e-01   6.7857143e-01
   5.0000000e-01   4.4044944e-01   2.0952381e-01   6.6666667e-01   2.4551724e-01   3.2894737e-01   2.1793635e-01   6.4285714e-01
   1.0000000e+00   6.0898876e-01   2.6666667e-01   6.6666667e-01   2.2275862e-01   2.9385965e-01   2.0636451e-01   6.4285714e-01
   1.0000000e+00   5.6404494e-01   6.6666667e-01   6.6666667e-01   2.9517241e-01   2.9824561e-01   1.8707811e-01   6.6071429e-01
   1.0000000e+00   0.0000000e+00   0.0000000e+00   6.6666667e-01   0.0000000e+00   2.1491228e-01   1.6489875e-01   6.4285714e-01
   1.0000000e+00   6.5730337e-01   2.8571429e-01   3.3333333e-01   1.2112069e-01   2.6315789e-01   8.2931533e-02   7.3214286e-01
   0.0000000e+00   2.8988764e-01   4.1904762e-01   0.0000000e+00   2.0620690e-01   3.0263158e-01   3.1147541e-01   7.3214286e-01
   5.0000000e-01   8.6516854e-01   3.8095238e-01   3.3333333e-01   1.7827586e-01   3.2456140e-01   1.1475410e-01   7.1428571e-01
   5.0000000e-01   5.2134831e-01   3.2380952e-01   6.6666667e-01   2.4862069e-01   3.7719298e-01   3.0376085e-01   6.2500000e-01
   1.0000000e+00   3.4382022e-01   1.9047619e-01   6.6666667e-01   1.2241379e-01   3.6842105e-01   2.6711668e-01   5.0000000e-01
   1.0000000e+00   5.3258427e-01   3.4285714e-01   3.3333333e-01   1.6275862e-01   3.3333333e-01   1.9286403e-01   6.0714286e-01
   0.0000000e+00   4.2471910e-01   3.6190476e-01   0.0000000e+00   3.6448276e-01   2.4122807e-01   1.4175506e-01   7.5000000e-01
   5.0000000e-01   3.3258427e-01   3.4285714e-01   0.0000000e+00   1.4620690e-01   3.5087719e-01   2.6325940e-01   4.2857143e-01
   0.0000000e+00   3.0561798e-01   3.0476190e-01   0.0000000e+00   1.4103448e-01   3.7719298e-01   3.2786885e-02   7.3214286e-01
   5.0000000e-01   4.6816479e-01   2.2222222e-01   6.6666667e-01   1.1379310e-01   2.7631579e-01   7.3288332e-02   7.5000000e-01
   1.0000000e+00   4.4382022e-01   5.9523810e-01   6.6666667e-01   3.5646552e-01   3.5964912e-01   4.9469624e-01   6.2500000e-01
   5.0000000e-01   1.0112360e-01   1.9047619e-01   3.3333333e-01   9.6551724e-02   0.0000000e+00   0.0000000e+00   2.8571429e-01
   1.0000000e+00   0.0000000e+00   0.0000000e+00   6.6666667e-01   0.0000000e+00   7.5438596e-01   2.4204436e-01   7.1428571e-02
   0.0000000e+00   1.1235955e-01   4.2857143e-01   6.6666667e-01   2.7500000e-01   3.2894737e-01   1.7357763e-02   7.1428571e-01
   0.0000000e+00   4.0674157e-01   2.4761905e-01   0.0000000e+00   1.7103448e-01   3.2894737e-01   2.7965284e-01   7.1428571e-01
   0.0000000e+00   6.9887640e-01   3.6190476e-01   3.3333333e-01   1.3068966e-01   2.1052632e-01   7.3288332e-02   7.3214286e-01
   0.0000000e+00   3.8651685e-01   3.8095238e-01   3.3333333e-01   1.9482759e-01   4.7368421e-01   3.5583414e-01   5.7142857e-01
   0.0000000e+00   1.0337079e-01   2.0952381e-01   6.6666667e-01   9.5517241e-02   3.0657895e-01   1.1475410e-01   3.0357143e-01
   0.0000000e+00   1.6292135e-01   4.7619048e-01   6.6666667e-01   1.8189655e-01   4.5614035e-01   6.4609450e-02   5.8928571e-01
   0.0000000e+00   1.2808989e-01   5.3333333e-01   6.6666667e-01   3.0344828e-01   3.3333333e-01   1.6104147e-01   5.8928571e-01
   0.0000000e+00   3.2584270e-01   6.6666667e-01   6.6666667e-01   1.1206897e-01   0.0000000e+00   0.0000000e+00   5.8928571e-01
   0.0000000e+00   7.8651685e-02   1.9047619e-01   6.6666667e-01   7.3793103e-02   6.8421053e-01   1.5429122e-01   3.7500000e-01
   0.0000000e+00   1.0112360e-01   9.5238095e-02   6.6666667e-01   5.1034483e-02   1.0000000e+00   1.7164899e-01   1.9642857e-01
   0.0000000e+00   1.3483146e-01   2.8571429e-01   6.6666667e-01   9.3965517e-02   0.0000000e+00   0.0000000e+00   2.8571429e-01
   0.0000000e+00   2.6292135e-01   2.2857143e-01   6.6666667e-01   1.1103448e-01   4.8245614e-01   0.0000000e+00   4.1071429e-01
   0.0000000e+00   2.0224719e-01   4.1904762e-01   0.0000000e+00   2.7758621e-01   3.1578947e-01   3.4040501e-01   5.1785714e-01
   0.0000000e+00   1.3932584e-01   1.9047619e-02   6.6666667e-01   6.5517241e-02   2.1052632e-01   2.7290260e-01   1.9642857e-01
   0.0000000e+00   0.0000000e+00   0.0000000e+00   0.0000000e+00   0.0000000e+00   3.9035088e-01   1.7936355e-01   5.8928571e-01
   0.0000000e+00   1.6629213e-01   9.5238095e-02   6.6666667e-01   5.7241379e-02   4.2105263e-01   1.9575699e-01   3.2142857e-01
   0.0000000e+00   2.5393258e-01   2.0952381e-01   0.0000000e+00   1.2862069e-01   6.4035088e-01   1.8997107e-01   3.3928571e-01
   0.0000000e+00   1.6179775e-01   1.5238095e-01   6.6666667e-01   1.2448276e-01   5.5701754e-01   3.1822565e-01   3.3928571e-01
   0.0000000e+00   6.2921348e-02   2.2857143e-01   6.6666667e-01   8.6206897e-02   6.0526316e-01   1.6972035e-01   2.8571429e-01
   0.0000000e+00   2.7640449e-01   3.0476190e-01   6.6666667e-01   1.8551724e-01   3.1578947e-01   2.4493732e-01   6.2500000e-01
   0.0000000e+00   1.1685393e-01   9.5238095e-02   0.0000000e+00   3.3448276e-02   6.4912281e-01   1.4175506e-01   1.9642857e-01
   0.0000000e+00   1.4325843e-01   4.2857143e-01   6.6666667e-01   2.2198276e-01   0.0000000e+00   0.0000000e+00   5.8928571e-01
   0.0000000e+00   1.9325843e-01   3.0476190e-01   0.0000000e+00   1.1827586e-01   0.0000000e+00   0.0000000e+00   2.8571429e-01
   0.0000000e+00   1.7752809e-01   6.6666667e-01   6.6666667e-01   4.0379310e-01   3.9473684e-01   7.5024108e-01   5.7142857e-01
   0.0000000e+00   1.4606742e-01   4.7619048e-01   6.6666667e-01   2.3620690e-01   3.4210526e-01   8.1967213e-02   7.3214286e-01
   0.0000000e+00   2.3370787e-01   5.1428571e-01   6.6666667e-01   3.3034483e-01   4.4298246e-01   5.9112825e-01   6.0714286e-01
   0.0000000e+00   6.2247191e-01   3.4285714e-01   3.3333333e-01   1.3482759e-01   2.8070175e-01   6.9431051e-02   8.5714286e-01
   0.0000000e+00   7.0224719e-01   2.6190476e-01   6.6666667e-01   2.1034483e-01   2.1491228e-01   1.1186114e-01   7.6785714e-01
   0.0000000e+00   3.2022472e-01   3.0952381e-01   6.6666667e-01   1.4181034e-01   2.1491228e-01   3.5679846e-02   7.3214286e-01
   0.0000000e+00   4.9157303e-01   3.0952381e-01   0.0000000e+00   2.0905172e-01   2.0614035e-01   1.5429122e-01   8.3928571e-01
   0.0000000e+00   4.1573034e-01   3.8095238e-01   6.6666667e-01   3.0086207e-01   2.4122807e-01   1.3596914e-01   8.2142857e-01
   0.0000000e+00   7.0112360e-01   1.9047619e-01   3.3333333e-01   1.2655172e-01   2.1052632e-01   1.0125362e-01   7.3214286e-01
   0.0000000e+00   6.7415730e-01   9.5238095e-02   3.3333333e-01   7.3275862e-02   2.3684211e-01   1.3789778e-01   7.3214286e-01
   0.0000000e+00   3.9325843e-01   3.8095238e-01   0.0000000e+00   6.3793103e-02   2.4122807e-01   0.0000000e+00   9.1071429e-01
   0.0000000e+00   6.7977528e-01   2.8571429e-01   6.6666667e-01   2.6206897e-01   2.6754386e-01   9.9324976e-02   9.4642857e-01
   0.0000000e+00   7.2359551e-01   3.8095238e-01   0.0000000e+00   1.0172414e-01   2.5438596e-01   8.6788814e-02   9.4642857e-01
   0.0000000e+00   5.6554307e-01   3.4920635e-01   3.3333333e-01   1.4482759e-01   2.5877193e-01   8.1002893e-02   8.3928571e-01
   0.0000000e+00   4.7565543e-01   3.4920635e-01   6.6666667e-01   2.2931034e-01   2.0614035e-01   1.5621986e-01   8.5714286e-01
   0.0000000e+00   7.6123596e-01   2.6190476e-01   6.6666667e-01   1.2758621e-01   2.8947368e-01   8.5824494e-02   8.5714286e-01
   0.0000000e+00   7.0786517e-01   4.0476190e-01   0.0000000e+00   1.9482759e-01   3.2894737e-01   1.5236258e-01   8.7500000e-01
   0.0000000e+00   5.0187266e-01   6.0317460e-01   0.0000000e+00   1.6034483e-01   3.0263158e-01   0.0000000e+00   8.7500000e-01
   0.0000000e+00   7.3707865e-01   4.1904762e-01   6.6666667e-01   1.6068966e-01   2.3684211e-01   1.3982642e-01   6.4285714e-01
   0.0000000e+00   6.6741573e-01   2.4761905e-01   6.6666667e-01   1.4413793e-01   2.1052632e-01   9.1610415e-02   6.9642857e-01
   0.0000000e+00   6.6292135e-01   3.8095238e-01   3.3333333e-01   1.3663793e-01   1.7982456e-01   8.8717454e-02   6.2500000e-01
   0.0000000e+00   6.0898876e-01   2.4761905e-01   6.6666667e-01   1.4000000e-01   2.4122807e-01   1.4946962e-01   7.1428571e-01
   0.0000000e+00   6.5842697e-01   3.4285714e-01   6.6666667e-01   1.6586207e-01   2.1052632e-01   1.4657666e-01   6.7857143e-01
   0.0000000e+00   6.8764045e-01   3.2380952e-01   6.6666667e-01   1.2448276e-01   2.2368421e-01   5.4966249e-02   7.3214286e-01
   0.0000000e+00   4.4943820e-01   5.2380952e-01   3.3333333e-01   1.1594828e-01   2.0614035e-01   8.4860174e-02   7.1428571e-01
   0.0000000e+00   5.4681648e-01   2.8571429e-01   6.6666667e-01   2.3275862e-01   2.1929825e-01   1.2536162e-01   7.1428571e-01
   0.0000000e+00   6.2471910e-01   3.2380952e-01   6.6666667e-01   1.7310345e-01   3.0701754e-01   2.0732883e-01   7.3214286e-01
   0.0000000e+00   6.9662921e-01   3.3333333e-01   0.0000000e+00   2.4913793e-01   3.5526316e-01   2.1311475e-01   7.3214286e-01
   0.0000000e+00   6.1348315e-01   3.2380952e-01   6.6666667e-01   2.2793103e-01   2.2807018e-01   1.4946962e-01   7.3214286e-01
   0.0000000e+00   5.0112360e-01   1.9047619e-01   3.3333333e-01   1.5241379e-01   2.3245614e-01   9.5467695e-02   7.3214286e-01
   0.0000000e+00   1.3033708e-01   2.0952381e-01   3.3333333e-01   7.3793103e-02   6.2719298e-01   0.0000000e+00   3.2142857e-01
   0.0000000e+00   2.9213483e-01   1.9047619e-01   6.6666667e-01   6.5517241e-02   7.3684211e-01   2.9122469e-01   3.2142857e-01
   0.0000000e+00   2.3033708e-01   6.1904762e-01   6.6666667e-01   2.6982759e-01   1.8859649e-01   1.0896818e-01   7.1428571e-01
   0.0000000e+00   6.3670412e-01   2.8571429e-01   6.6666667e-01   1.4827586e-01   2.5438596e-01   8.9681774e-02   7.3214286e-01
   0.0000000e+00   0.0000000e+00   0.0000000e+00   6.6666667e-01   0.0000000e+00   2.5877193e-01   2.0636451e-01   7.6785714e-01
   0.0000000e+00   6.2921348e-01   3.8095238e-01   6.6666667e-01   2.3448276e-01   2.4561404e-01   4.2430087e-02   7.3214286e-01
   0.0000000e+00   5.7303371e-01   4.7619048e-01   3.3333333e-01   2.2327586e-01   2.0614035e-01   5.0144648e-02   8.3928571e-01
   0.0000000e+00   1.7078652e-01   7.6190476e-02   3.3333333e-01   4.8965517e-02   2.3245614e-01   1.8900675e-01   7.3214286e-01
   0.0000000e+00   5.7584270e-01   4.0476190e-01   3.3333333e-01   1.4568966e-01   2.2368421e-01   8.2931533e-02   7.3214286e-01
   0.0000000e+00   7.9494382e-01   3.8095238e-01   6.6666667e-01   1.3275862e-01   2.1491228e-01   6.7502411e-02   7.5000000e-01
   0.0000000e+00   6.9101124e-01   3.3333333e-01   6.6666667e-01   1.2500000e-01   2.4561404e-01   6.9431051e-02   7.8571429e-01
   0.0000000e+00   3.8202247e-01   3.8095238e-01   3.3333333e-01   6.2931034e-02   2.7192982e-01   5.3037608e-02   7.1428571e-01
   0.0000000e+00   5.9176030e-01   4.1269841e-01   3.3333333e-01   7.2413793e-02   2.3684211e-01   1.1186114e-01   7.1428571e-01
   0.0000000e+00   5.7303371e-01   3.8095238e-01   3.3333333e-01   2.4913793e-01   2.8508772e-01   1.0800386e-01   8.2142857e-01
   0.0000000e+00   4.9719101e-01   1.9047619e-01   3.3333333e-01   7.1982759e-02   2.4122807e-01   9.9324976e-02   6.6071429e-01
   0.0000000e+00   5.5505618e-01   5.7142857e-01   3.3333333e-01   2.5275862e-01   1.6666667e-01   8.7753134e-02   8.0357143e-01
   0.0000000e+00   0.0000000e+00   0.0000000e+00   3.3333333e-01   0.0000000e+00   2.0614035e-01   6.6538091e-02   6.7857143e-01
   0.0000000e+00   4.4194757e-01   4.7619048e-01   3.3333333e-01   2.2586207e-01   2.6754386e-01   9.5467695e-02   8.7500000e-01
   0.0000000e+00   4.9662921e-01   3.4285714e-01   6.6666667e-01   1.1000000e-01   1.8421053e-01   2.4108004e-02   6.9642857e-01
   0.0000000e+00   3.7453184e-01   2.2222222e-01   6.6666667e-01   0.0000000e+00   2.5877193e-01   1.5814851e-01   7.3214286e-01
   0.0000000e+00   5.5337079e-01   2.3809524e-01   3.3333333e-01   5.9051724e-02   1.7982456e-01   7.8109932e-02   8.5714286e-01
   0.0000000e+00   4.4943820e-01   5.9523810e-01   6.6666667e-01   1.8318966e-01   2.0614035e-01   1.4368370e-01   7.5000000e-01
   0.0000000e+00   5.1685393e-01   1.9047619e-01   6.6666667e-01   3.9655172e-02   2.6754386e-01   8.2931533e-02   9.4642857e-01
   0.0000000e+00   0.0000000e+00   0.0000000e+00   0.0000000e+00   0.0000000e+00   2.0614035e-01   6.0752170e-02   9.1071429e-01
   0.0000000e+00   0.0000000e+00   0.0000000e+00   6.6666667e-01   0.0000000e+00   2.4122807e-01   5.1108968e-02   8.3928571e-01
   0.0000000e+00   5.5805243e-01   5.0793651e-01   6.6666667e-01   1.1724138e-01   2.7631579e-01   1.2536162e-01   8.5714286e-01
   0.0000000e+00   6.5168539e-01   2.3809524e-01   6.6666667e-01   1.9870690e-01   2.4122807e-01   1.9575699e-01   7.6785714e-01
   0.0000000e+00   3.1910112e-01   1.9047619e-01   6.6666667e-01   7.2758621e-02   3.5526316e-01   1.5814851e-01   6.2500000e-01
   0.0000000e+00   5.3932584e-01   4.4444444e-01   3.3333333e-01   5.1724138e-02   2.8070175e-01   4.9180328e-02   7.6785714e-01
   0.0000000e+00   5.9550562e-01   4.7619048e-01   3.3333333e-01   1.4482759e-01   2.2807018e-01   1.3693346e-01   6.2500000e-01
   0.0000000e+00   3.7078652e-01   3.8095238e-01   6.6666667e-01   7.8448276e-02   2.8070175e-01   2.6036644e-02   7.8571429e-01
   0.0000000e+00   4.7471910e-01   4.7619048e-01   3.3333333e-01   1.4827586e-01   2.5000000e-01   2.1118611e-01   8.2142857e-01
   0.0000000e+00   4.7415730e-01   2.8571429e-01   6.6666667e-01   1.7000000e-01   2.9385965e-01   9.5467695e-02   8.5714286e-01
   0.0000000e+00   5.0561798e-01   6.1904762e-01   0.0000000e+00   2.1293103e-01   3.6403509e-01   3.4715526e-02   8.3928571e-01
   0.0000000e+00   4.7640449e-01   3.2380952e-01   3.3333333e-01   1.7724138e-01   2.8508772e-01   2.1504339e-01   8.3928571e-01
   0.0000000e+00   8.0898876e-01   2.8571429e-01   3.3333333e-01   6.8103448e-02   2.8070175e-01   1.3982642e-01   8.2142857e-01
   0.0000000e+00   5.7303371e-01   4.7619048e-01   3.3333333e-01   2.5431034e-01   1.9736842e-01   0.0000000e+00   8.5714286e-01
   0.0000000e+00   5.0280899e-01   2.8571429e-01   3.3333333e-01   1.2500000e-01   2.5438596e-01   8.6788814e-02   6.9642857e-01
   0.0000000e+00   6.1423221e-01   2.5396825e-01   6.6666667e-01   4.8275862e-01   2.7631579e-01   9.4503375e-02   7.8571429e-01
   0.0000000e+00   6.2640449e-01   4.5238095e-01   3.3333333e-01   1.1982759e-01   2.5000000e-01   2.9893925e-02   6.4285714e-01
   0.0000000e+00   5.1310861e-01   4.1269841e-01   3.3333333e-01   2.9310345e-01   2.8070175e-01   6.8466731e-02   7.1428571e-01
   0.0000000e+00   6.2921348e-01   3.3333333e-01   3.3333333e-01   1.1724138e-01   2.1491228e-01   1.1186114e-01   7.3214286e-01
   0.0000000e+00   7.6966292e-01   1.9047619e-01   3.3333333e-01   1.4568966e-01   2.5438596e-01   5.4001929e-02   7.3214286e-01
   0.0000000e+00   5.8426966e-01   2.8571429e-01   3.3333333e-01   1.2758621e-01   2.5438596e-01   1.4754098e-01   7.3214286e-01
   0.0000000e+00   6.8089888e-01   3.0476190e-01   3.3333333e-01   1.3275862e-01   2.3684211e-01   9.3539055e-02   6.2500000e-01
   0.0000000e+00   6.4606742e-01   3.3333333e-01   3.3333333e-01   1.3534483e-01   2.5000000e-01   1.7357763e-02   7.1428571e-01
   0.0000000e+00   5.6554307e-01   4.7619048e-01   3.3333333e-01   1.6379310e-01   2.0614035e-01   0.0000000e+00   7.1428571e-01
   0.0000000e+00   6.2471910e-01   2.4761905e-01   3.3333333e-01   1.7620690e-01   2.5438596e-01   4.7251688e-02   6.4285714e-01
   0.0000000e+00   5.3932584e-01   3.3333333e-01   6.6666667e-01   1.5862069e-01   2.5877193e-01   7.4252652e-02   8.2142857e-01
   0.0000000e+00   4.3258427e-01   1.9047619e-01   3.3333333e-01   2.2068966e-01   3.2894737e-01   6.7502411e-02   6.4285714e-01
   0.0000000e+00   5.5056180e-01   3.8095238e-01   3.3333333e-01   1.1896552e-01   2.8508772e-01   3.1822565e-02   6.2500000e-01
   0.0000000e+00   6.9943820e-01   3.0952381e-01   3.3333333e-01   1.5732759e-01   3.0701754e-01   9.6432015e-02   6.7857143e-01
   0.0000000e+00   7.0786517e-01   9.5238095e-02   3.3333333e-01   1.4568966e-01   2.8070175e-01   1.2921890e-01   6.2500000e-01
   0.0000000e+00   5.4307116e-01   6.0317460e-01   3.3333333e-01   1.0000000e-01   2.5877193e-01   1.2536162e-02   7.1428571e-01
   0.0000000e+00   5.8876404e-01   3.4285714e-01   3.3333333e-01   2.0620690e-01   3.2017544e-01   1.4657666e-01   6.6071429e-01
   0.0000000e+00   5.9550562e-01   3.2380952e-01   6.6666667e-01   2.2275862e-01   3.1140351e-01   3.3654773e-01   8.2142857e-01
   0.0000000e+00   6.1797753e-01   6.0952381e-01   6.6666667e-01   2.8275862e-01   2.4122807e-01   5.6894889e-02   7.6785714e-01
   0.0000000e+00   6.7640449e-01   2.2857143e-01   6.6666667e-01   7.8965517e-02   2.6315789e-01   1.0703954e-01   6.6071429e-01
   0.0000000e+00   6.8539326e-01   3.6190476e-01   3.3333333e-01   1.9068966e-01   2.6315789e-01   2.8061716e-01   8.2142857e-01
   0.0000000e+00   6.1573034e-01   3.2380952e-01   3.3333333e-01   2.4344828e-01   2.5000000e-01   2.6229508e-01   8.3928571e-01
   0.0000000e+00   8.8202247e-01   2.6190476e-01   3.3333333e-01   1.4181034e-01   2.7631579e-01   2.6036644e-02   6.0714286e-01
   0.0000000e+00   7.8876404e-01   3.0476190e-01   3.3333333e-01   1.8137931e-01   2.9824561e-01   5.6894889e-02   6.6071429e-01
   0.0000000e+00   5.0561798e-01   5.9047619e-01   3.3333333e-01   1.6689655e-01   2.5000000e-01   8.5824494e-02   7.3214286e-01
   0.0000000e+00   5.9550562e-01   4.1904762e-01   6.6666667e-01   2.6827586e-01   3.5087719e-01   2.5554484e-01   7.3214286e-01
   0.0000000e+00   5.5056180e-01   5.3968254e-01   6.6666667e-01   1.5689655e-01   1.8859649e-01   0.0000000e+00   7.3214286e-01
   0.0000000e+00   5.0561798e-01   5.0793651e-01   6.6666667e-01   2.7068966e-01   2.1491228e-01   2.6036644e-02   8.0357143e-01
   0.0000000e+00   8.1573034e-01   1.9047619e-01   6.6666667e-01   1.4310345e-01   2.5877193e-01   6.4609450e-02   6.7857143e-01
   0.0000000e+00   6.0955056e-01   3.5714286e-01   6.6666667e-01   1.7155172e-01   2.0175439e-01   1.0607522e-01   7.1428571e-01
   0.0000000e+00   6.0674157e-01   2.8571429e-01   6.6666667e-01   2.1241379e-01   2.5877193e-01   1.4175506e-01   8.2142857e-01
   0.0000000e+00   7.0411985e-01   5.0793651e-01   6.6666667e-01   2.1551724e-01   3.1578947e-01   1.5525554e-01   7.3214286e-01
   0.0000000e+00   4.8689139e-01   6.6666667e-01   6.6666667e-01   3.6206897e-01   2.5877193e-01   0.0000000e+00   5.5357143e-01
   0.0000000e+00   5.1460674e-01   2.0952381e-01   0.0000000e+00   2.5896552e-01   2.7192982e-01   1.8514947e-01   7.1428571e-01
   0.0000000e+00   5.9325843e-01   2.6666667e-01   6.6666667e-01   2.6724138e-01   2.7631579e-01   2.3818708e-01   8.3928571e-01
   0.0000000e+00   6.4719101e-01   4.3809524e-01   6.6666667e-01   2.6413793e-01   2.0175439e-01   1.4946962e-01   7.3214286e-01
   0.0000000e+00   2.3595506e-01   3.8095238e-01   6.6666667e-01   5.2586207e-01   4.2982456e-01   0.0000000e+00   2.6785714e-01
   0.0000000e+00   8.9887640e-02   1.7142857e-01   0.0000000e+00   9.0086207e-02   5.7017544e-01   1.3693346e-01   2.6785714e-01
   0.0000000e+00   1.7528090e-01   2.2857143e-01   6.6666667e-01   2.3517241e-01   3.3771930e-01   2.5265188e-01   2.5000000e-01
   0.0000000e+00   1.4382022e-01   3.2380952e-01   6.6666667e-01   2.2586207e-01   5.3508772e-01   3.1436837e-01   3.2142857e-01
   0.0000000e+00   1.7977528e-01   6.6666667e-01   6.6666667e-01   7.2758621e-01   3.5087719e-01   0.0000000e+00   4.6428571e-01
   0.0000000e+00   2.1348315e-01   7.6190476e-01   6.6666667e-01   2.3827586e-01   3.5087719e-01   0.0000000e+00   7.3214286e-01
   0.0000000e+00   2.3820225e-01   4.5714286e-01   6.6666667e-01   1.4517241e-01   1.4473684e-01   0.0000000e+00   3.2142857e-01
   0.0000000e+00   7.4831461e-01   3.0476190e-01   3.3333333e-01   2.0620690e-01   1.9736842e-01   6.4609450e-02   6.6071429e-01
   0.0000000e+00   6.1797753e-01   4.5238095e-01   3.3333333e-01   2.1163793e-01   2.1929825e-01   1.1957570e-01   8.3928571e-01
   0.0000000e+00   8.9887640e-02   9.5238095e-02   6.6666667e-01   1.0172414e-01   0.0000000e+00   0.0000000e+00   2.3214286e-01
   0.0000000e+00   0.0000000e+00   0.0000000e+00   6.6666667e-01   0.0000000e+00   4.6491228e-01   0.0000000e+00   3.5714286e-01
   0.0000000e+00   2.5393258e-01   6.6666667e-01   6.6666667e-01   3.0965517e-01   4.0350877e-01   1.0703954e-01   5.0000000e-01
   0.0000000e+00   2.6741573e-01   3.8095238e-02   0.0000000e+00   5.7241379e-02   6.2280702e-01   2.0829315e-01   2.3214286e-01
   0.0000000e+00   0.0000000e+00   0.0000000e+00   0.0000000e+00   0.0000000e+00   5.3508772e-01   1.8900675e-01   3.3928571e-01
   0.0000000e+00   5.2247191e-01   3.8095238e-01   3.3333333e-01   2.2456897e-01   3.8157895e-01   3.1243973e-01   7.1428571e-01
   0.0000000e+00   6.1516854e-01   3.3333333e-01   6.6666667e-01   1.2887931e-01   3.4210526e-01   1.2054002e-01   7.3214286e-01
   0.0000000e+00   4.7940075e-01   4.7619048e-01   6.6666667e-01   1.3965517e-01   2.2807018e-01   0.0000000e+00   8.3928571e-01
   0.0000000e+00   6.8089888e-01   2.2857143e-01   6.6666667e-01   1.9689655e-01   3.9912281e-01   8.0038573e-02   7.3214286e-01
   0.0000000e+00   6.9662921e-01   3.0476190e-01   0.0000000e+00   2.9413793e-01   2.4122807e-01   3.2497589e-01   8.3928571e-01
   0.0000000e+00   5.8876404e-01   2.2857143e-01   0.0000000e+00   3.3862069e-01   2.3684211e-01   3.0086789e-01   7.6785714e-01
   0.0000000e+00   6.9943820e-01   2.8571429e-01   6.6666667e-01   3.1508621e-01   2.7631579e-01   2.1118611e-01   8.3928571e-01
   0.0000000e+00   6.6516854e-01   2.6666667e-01   3.3333333e-01   3.0137931e-01   2.9824561e-01   3.0761813e-01   7.8571429e-01
   0.0000000e+00   5.9775281e-01   2.6666667e-01   6.6666667e-01   2.5689655e-01   2.4561404e-01   2.6518804e-01   8.2142857e-01
   0.0000000e+00   6.1797753e-01   2.8571429e-01   0.0000000e+00   1.9793103e-01   2.3684211e-01   1.2439730e-01   8.3928571e-01
   0.0000000e+00   3.3258427e-01   2.6666667e-01   0.0000000e+00   3.0758621e-01   4.5614035e-01   5.3519769e-01   1.4285714e-01
   0.0000000e+00   2.2696629e-01   5.5238095e-01   6.6666667e-01   7.3689655e-01   4.5175439e-01   4.1947927e-01   2.8571429e-01
   0.0000000e+00   3.9550562e-01   5.1428571e-01   0.0000000e+00   2.0103448e-01   1.5350877e-01   8.3895853e-02   7.3214286e-01
   0.0000000e+00   7.0337079e-01   3.2380952e-01   3.3333333e-01   1.9172414e-01   2.5000000e-01   1.2439730e-01   7.3214286e-01
   0.0000000e+00   6.7415730e-02   3.8095238e-01   6.6666667e-01   1.5344828e-01   0.0000000e+00   0.0000000e+00   6.2500000e-01
   0.0000000e+00   2.3146067e-01   4.3809524e-01   6.6666667e-01   1.8758621e-01   4.7807018e-01   2.0540019e-01   5.1785714e-01
   0.0000000e+00   3.4382022e-01   3.4285714e-01   0.0000000e+00   2.1965517e-01   4.8245614e-01   2.5940212e-01   7.3214286e-01
   0.0000000e+00   4.5168539e-01   2.4761905e-01   6.6666667e-01   1.1931034e-01   3.2894737e-01   1.0896818e-01   5.5357143e-01
   0.0000000e+00   3.9325843e-01   6.6666667e-01   0.0000000e+00   7.4439655e-01   3.0263158e-01   0.0000000e+00   7.6785714e-01
   5.0000000e-01   1.5730337e-01   1.7142857e-01   6.6666667e-01   1.0275862e-01   6.4912281e-01   1.7550627e-01   2.1428571e-01
   5.0000000e-01   1.2584270e-01   1.9047619e-01   6.6666667e-01   1.3896552e-01   6.7105263e-01   1.8804243e-01   1.7857143e-01
   0.0000000e+00   1.1235955e-01   4.7619048e-01   3.3333333e-01   2.1034483e-01   0.0000000e+00   4.8216008e-02   4.4642857e-01
   5.0000000e-01   2.2752809e-01   4.5238095e-01   6.6666667e-01   2.1163793e-01   4.6929825e-01   3.1051109e-01   5.0000000e-01
   0.0000000e+00   7.3033708e-02   2.8571429e-01   6.6666667e-01   1.6896552e-01   0.0000000e+00   1.1571842e-01   4.4642857e-01
   5.0000000e-01   1.7752809e-01   5.3333333e-01   6.6666667e-01   2.6931034e-01   4.4736842e-01   8.0713597e-01   3.5714286e-01
   1.0000000e+00   1.8426966e-01   4.0000000e-01   3.3333333e-01   2.6413793e-01   3.9473684e-01   4.0501446e-01   3.3928571e-01
   5.0000000e-01   1.7078652e-01   2.6666667e-01   3.3333333e-01   1.1413793e-01   6.3596491e-01   1.5525554e-01   2.5000000e-01
   1.0000000e+00   3.2584270e-01   1.3333333e-01   3.3333333e-01   6.1379310e-02   7.4122807e-01   1.9286403e-01   3.7500000e-01
   1.0000000e+00   3.1011236e-01   2.4761905e-01   0.0000000e+00   1.2965517e-01   5.6578947e-01   3.6258438e-01   2.6785714e-01
   1.0000000e+00   4.2921348e-01   4.1904762e-01   6.6666667e-01   3.9758621e-01   5.2192982e-01   4.5226615e-01   3.0357143e-01
   0.0000000e+00   4.6067416e-01   3.0476190e-01   3.3333333e-01   1.7620690e-01   4.2982456e-01   4.0212150e-01   3.3928571e-01
   1.0000000e+00   6.4943820e-01   4.3809524e-01   0.0000000e+00   2.3827586e-01   1.9736842e-01   2.7386692e-01   6.7857143e-01
   1.0000000e+00   5.5955056e-01   4.3809524e-01   0.0000000e+00   2.5586207e-01   2.4561404e-01   2.8061716e-01   7.6785714e-01
   5.0000000e-01   5.0112360e-01   5.9047619e-01   6.6666667e-01   4.7827586e-01   2.2807018e-01   2.9797493e-01   7.6785714e-01
   1.0000000e+00   5.4382022e-01   4.3809524e-01   6.6666667e-01   1.8241379e-01   1.9736842e-01   8.9681774e-02   7.1428571e-01
   1.0000000e+00   5.3033708e-01   4.0000000e-01   6.6666667e-01   2.1241379e-01   1.7543860e-01   5.2073288e-02   7.1428571e-01
   1.0000000e+00   5.6554307e-01   3.1746032e-01   6.6666667e-01   7.7586207e-02   3.3771930e-01   1.5621986e-01   6.9642857e-01
   1.0000000e+00   4.9157303e-01   3.8095238e-01   6.6666667e-01   1.1077586e-01   1.5789474e-01   6.6538091e-02   5.8928571e-01
   5.0000000e-01   4.7471910e-01   4.0476190e-01   3.3333333e-01   2.4137931e-01   2.1929825e-01   1.6297011e-01   8.2142857e-01
   0.0000000e+00   1.0561798e-01   4.0000000e-01   6.6666667e-01   2.0310345e-01   2.6754386e-01   2.2950820e-01   4.8214286e-01
   0.0000000e+00   2.6741573e-01   4.3809524e-01   0.0000000e+00   3.2000000e-01   3.0701754e-01   2.3336548e-01   8.2142857e-01
   5.0000000e-01   4.0449438e-01   5.5238095e-01   3.3333333e-01   2.4137931e-01   2.9385965e-01   0.0000000e+00   6.9642857e-01
   0.0000000e+00   0.0000000e+00   3.8095238e-01   6.6666667e-01   1.1206897e-01   0.0000000e+00   3.3751205e-02   7.5000000e-01
   0.0000000e+00   1.0112360e-01   4.7619048e-01   6.6666667e-01   1.8448276e-01   0.0000000e+00   0.0000000e+00   5.7142857e-01
   0.0000000e+00   2.8651685e-01   7.6190476e-01   0.0000000e+00   6.5000000e-01   2.1052632e-01   1.8997107e-01   7.1428571e-01
   0.0000000e+00   9.2696629e-02   5.7142857e-01   6.6666667e-01   1.7284483e-01   3.3333333e-01   2.1407907e-01   5.5357143e-01
   0.0000000e+00   1.2134831e-01   2.6666667e-01   6.6666667e-01   1.7517241e-01   3.5087719e-01   4.5419479e-01   5.5357143e-01
   0.0000000e+00   1.2808989e-01   4.0000000e-01   6.6666667e-01   2.2172414e-01   3.6403509e-01   1.1089682e-01   5.5357143e-01
   0.0000000e+00   8.9887640e-02   6.1904762e-01   6.6666667e-01   2.4396552e-01   3.2017544e-01   5.4966249e-02   5.5357143e-01
   0.0000000e+00   1.9662921e-01   2.8571429e-01   6.6666667e-01   3.3189655e-01   3.7280702e-01   6.8466731e-02   4.4642857e-01
   1.0000000e+00   4.6741573e-01   4.7619048e-01   0.0000000e+00   4.3379310e-01   1.2719298e-01   2.6711668e-01   3.9285714e-01
   0.0000000e+00   1.4382022e-01   4.3809524e-01   3.3333333e-01   4.1103448e-01   1.8859649e-01   4.1369335e-01   5.7142857e-01
   1.0000000e+00   3.7528090e-01   4.3809524e-01   6.6666667e-01   2.5379310e-01   3.1140351e-01   1.8804243e-01   6.0714286e-01
   1.0000000e+00   0.0000000e+00   0.0000000e+00   3.3333333e-01   0.0000000e+00   2.0614035e-01   1.0896818e-01   0.0000000e+00
   1.0000000e+00   3.6629213e-01   1.9047619e-01   6.6666667e-01   1.1931034e-01   4.4298246e-01   3.2786885e-01   2.1428571e-01
   0.0000000e+00   2.8539326e-01   3.6190476e-01   6.6666667e-01   1.8758621e-01   2.7631579e-01   1.6297011e-01   3.3928571e-01
   0.0000000e+00   3.5955056e-01   6.9841270e-01   6.6666667e-01   2.6896552e-01   3.2456140e-01   1.5911283e-01   5.7142857e-01
   1.0000000e+00   5.7977528e-01   2.4761905e-01   0.0000000e+00   1.5034483e-01   3.2894737e-01   2.0154291e-01   5.1785714e-01
   1.0000000e+00   3.5280899e-01   3.0476190e-01   6.6666667e-01   1.0896552e-01   3.8596491e-01   1.8900675e-01   4.8214286e-01
   0.0000000e+00   1.1235955e-01   4.7619048e-01   0.0000000e+00   1.5862069e-01   3.1578947e-01   4.8216008e-02   6.0714286e-01
   0.0000000e+00   8.9887640e-02   4.5238095e-01   0.0000000e+00   2.8405172e-01   3.7280702e-01   2.8351013e-01   5.1785714e-01
   0.0000000e+00   1.7977528e-01   3.6190476e-01   6.6666667e-01   1.4000000e-01   3.0263158e-01   1.3307618e-01   3.3928571e-01
   0.0000000e+00   4.3539326e-01   7.1428571e-01   0.0000000e+00   6.3189655e-01   2.0614035e-01   1.4175506e-01   8.0357143e-01
   0.0000000e+00   2.1348315e-01   2.6190476e-01   6.6666667e-01   1.2629310e-01   5.3947368e-01   1.5139826e-01   2.3214286e-01
   0.0000000e+00   1.6404494e-01   4.0000000e-01   6.6666667e-01   2.3413793e-01   4.3421053e-01   4.6383799e-01   4.4642857e-01
   0.0000000e+00   1.5730337e-01   9.5238095e-01   6.6666667e-01   5.2068966e-01   3.6842105e-01   1.2825458e-01   5.5357143e-01
   0.0000000e+00   1.3764045e-01   4.5238095e-01   0.0000000e+00   2.7370690e-01   2.7631579e-01   1.3114754e-01   5.8928571e-01
   0.0000000e+00   1.9325843e-01   5.7142857e-01   0.0000000e+00   6.3551724e-01   1.7105263e-01   1.4175506e-01   6.2500000e-01
   0.0000000e+00   2.6966292e-01   4.2857143e-01   0.0000000e+00   3.4741379e-01   3.1140351e-01   3.0086789e-01   6.6071429e-01
   0.0000000e+00   1.4606742e-01   4.7619048e-01   6.6666667e-01   4.8448276e-01   3.8596491e-01   4.6962392e-01   5.5357143e-01
   0.0000000e+00   3.4831461e-01   7.1428571e-01   6.6666667e-01   7.5344828e-01   2.3245614e-01   2.5458052e-01   7.3214286e-01
   5.0000000e-01   6.1573034e-01   5.1428571e-01   0.0000000e+00   3.7689655e-01   2.2807018e-01   9.1610415e-02   6.7857143e-01
   0.0000000e+00   3.3483146e-01   5.5238095e-01   6.6666667e-01   2.9931034e-01   2.2368421e-01   1.8997107e-01   7.6785714e-01
   0.0000000e+00   3.3707865e-01   5.9047619e-01   0.0000000e+00   6.4172414e-01   2.1929825e-01   4.6962392e-01   7.1428571e-01
   0.0000000e+00   1.6853933e-01   6.1904762e-01   6.6666667e-01   3.0603448e-01   5.3947368e-01   1.8804243e-01   4.4642857e-01
   0.0000000e+00   1.0112360e-01   3.8095238e-01   6.6666667e-01   1.6379310e-01   0.0000000e+00   6.1716490e-02   7.1428571e-01
   0.0000000e+00   3.0561798e-01   6.0952381e-01   0.0000000e+00   5.5068966e-01   2.6754386e-01   4.9855352e-01   7.1428571e-01
   0.0000000e+00   1.6573034e-01   4.2857143e-01   0.0000000e+00   2.7500000e-01   4.2105263e-01   3.2208293e-01   5.1785714e-01
   5.0000000e-01   3.7303371e-01   4.5714286e-01   6.6666667e-01   2.0517241e-01   0.0000000e+00   1.0318226e-01   6.9642857e-01
   1.0000000e+00   2.4269663e-01   3.0476190e-01   6.6666667e-01   1.4310345e-01   3.3771930e-01   2.2661524e-01   5.1785714e-01
   1.0000000e+00   0.0000000e+00   0.0000000e+00   3.3333333e-01   0.0000000e+00   3.0701754e-01   2.4011572e-01   5.5357143e-01
   1.0000000e+00   3.0112360e-01   3.2380952e-01   6.6666667e-01   1.8965517e-01   4.5175439e-01   3.4715526e-01   6.4285714e-01
   5.0000000e-01   3.6629213e-01   4.9523810e-01   0.0000000e+00   1.6172414e-01   0.0000000e+00   6.3645130e-02   5.1785714e-01
   1.0000000e+00   4.9438202e-01   2.8571429e-01   0.0000000e+00   2.0103448e-01   2.9385965e-01   4.3683703e-01   5.5357143e-01
   1.0000000e+00   5.2359551e-01   1.9047619e-01   3.3333333e-01   1.8034483e-01   3.5526316e-01   2.7965284e-01   5.5357143e-01
   1.0000000e+00   4.1573034e-01   3.6190476e-01   0.0000000e+00   2.1034483e-01   2.8508772e-01   3.0954677e-01   5.0000000e-01
   1.0000000e+00   4.3820225e-01   4.1269841e-01   3.3333333e-01   1.9310345e-01   2.5877193e-01   1.4175506e-01   6.0714286e-01
   1.0000000e+00   5.6404494e-01   2.8571429e-01   0.0000000e+00   2.1810345e-01   2.8508772e-01   4.2430087e-01   6.4285714e-01
   1.0000000e+00   3.3258427e-01   2.4761905e-01   0.0000000e+00   1.6586207e-01   3.4649123e-01   2.9411765e-01   3.2142857e-01
   1.0000000e+00   5.9269663e-01   3.0952381e-01   3.3333333e-01   1.0172414e-01   4.2105263e-01   1.6104147e-01   5.5357143e-01
   1.0000000e+00   3.8426966e-01   2.2857143e-01   6.6666667e-01   8.5172414e-02   3.9912281e-01   1.8129219e-01   6.6071429e-01
   0.0000000e+00   1.5056180e-01   3.6190476e-01   6.6666667e-01   1.2862069e-01   0.0000000e+00   1.7164899e-01   5.5357143e-01
   1.0000000e+00   1.8539326e-01   3.5714286e-01   0.0000000e+00   1.3922414e-01   3.9473684e-01   2.0443587e-01   3.7500000e-01
   1.0000000e+00   5.6554307e-01   1.5873016e-01   3.3333333e-01   1.2931034e-01   3.0263158e-01   1.6297011e-01   6.7857143e-01
   5.0000000e-01   3.9101124e-01   7.2380952e-01   6.6666667e-01   3.9655172e-01   2.6315789e-01   1.0703954e-01   6.9642857e-01
   1.0000000e+00   4.2696629e-01   4.0000000e-01   0.0000000e+00   2.5689655e-01   2.1491228e-01   3.7319190e-01   7.3214286e-01
   1.0000000e+00   3.2134831e-01   3.4285714e-01   6.6666667e-01   2.1344828e-01   3.9035088e-01   4.7444552e-01   4.6428571e-01
   1.0000000e+00   3.8764045e-01   3.0952381e-01   3.3333333e-01   3.9655172e-02   2.6315789e-01   1.2536162e-01   6.7857143e-01
   1.0000000e+00   4.6348315e-01   2.3809524e-01   0.0000000e+00   9.7844828e-02   4.2543860e-01   1.3018322e-01   5.5357143e-01
   5.0000000e-01   2.0449438e-01   4.5714286e-01   0.0000000e+00   1.8965517e-01   4.0789474e-01   1.0318226e-01   4.4642857e-01
   1.0000000e+00   5.6629213e-01   1.9047619e-01   6.6666667e-01   1.3793103e-01   3.8596491e-01   2.0925747e-01   5.7142857e-01
   1.0000000e+00   7.1910112e-01   3.5714286e-01   0.0000000e+00   1.3146552e-01   2.7192982e-01   1.5139826e-01   6.9642857e-01
   1.0000000e+00   3.9550562e-01   2.2857143e-01   3.3333333e-01   6.0344828e-02   2.9824561e-01   1.0318226e-01   4.8214286e-01
   1.0000000e+00   1.6853933e-01   2.8571429e-01   0.0000000e+00   1.4310345e-01   3.8596491e-01   1.8900675e-01   4.6428571e-01
   1.0000000e+00   4.4494382e-01   3.2380952e-01   6.6666667e-01   1.7827586e-01   4.7368421e-01   4.6094503e-01   4.4642857e-01
   5.0000000e-01   3.0898876e-01   8.5714286e-01   3.3333333e-01   6.9655172e-01   3.5526316e-01   3.5390550e-01   7.1428571e-01
   0.0000000e+00   3.3707865e-01   5.7142857e-01   6.6666667e-01   5.2068966e-01   3.8157895e-01   1.1668274e-01   7.8571429e-01
   0.0000000e+00   1.1235955e-01   5.7142857e-01   6.6666667e-01   2.6724138e-01   0.0000000e+00   1.0511090e-01   7.3214286e-01
   5.0000000e-01   3.9044944e-01   5.9523810e-01   0.0000000e+00   2.9439655e-01   2.3684211e-01   2.2565092e-01   7.5000000e-01
   1.0000000e+00   3.8876404e-01   3.2380952e-01   6.6666667e-01   1.9379310e-01   5.3947368e-01   4.1562199e-01   4.8214286e-01
   1.0000000e+00   4.5505618e-01   4.2857143e-01   3.3333333e-01   2.4008621e-01   3.6842105e-01   1.7454195e-01   5.1785714e-01
   1.0000000e+00   4.4269663e-01   2.6666667e-01   6.6666667e-01   1.4413793e-01   4.3859649e-01   2.9893925e-01   4.1071429e-01
   1.0000000e+00   5.5955056e-01   2.6666667e-01   3.3333333e-01   1.4931034e-01   5.7456140e-01   3.6162006e-01   4.8214286e-01
   1.0000000e+00   3.4606742e-01   2.6666667e-01   6.6666667e-01   7.8965517e-02   3.9035088e-01   1.9093539e-01   3.2142857e-01
   1.0000000e+00   5.6741573e-01   2.6190476e-01   0.0000000e+00   1.4698276e-01   2.6754386e-01   1.4271938e-01   6.9642857e-01
   1.0000000e+00   4.8988764e-01   4.7619048e-01   0.0000000e+00   2.0310345e-01   4.5614035e-01   3.9344262e-01   4.4642857e-01
   1.0000000e+00   3.7359551e-01   2.3809524e-01   0.0000000e+00   8.1034483e-02   3.1578947e-01   9.7396336e-02   4.8214286e-01
   1.0000000e+00   3.6179775e-01   2.8571429e-01   3.3333333e-01   1.0689655e-01   5.2631579e-01   2.5265188e-01   3.3928571e-01
   1.0000000e+00   3.9325843e-01   2.8571429e-01   6.6666667e-01   2.0517241e-01   5.3070175e-01   4.0983607e-01   4.8214286e-01
   1.0000000e+00   4.9438202e-01   3.2380952e-01   6.6666667e-01   1.8551724e-01   5.6140351e-01   4.6962392e-01   4.4642857e-01
   1.0000000e+00   3.3932584e-01   3.0476190e-01   6.6666667e-01   1.5241379e-01   4.9561404e-01   3.9729990e-01   5.0000000e-01
   1.0000000e+00   8.3146067e-01   4.3809524e-01   3.3333333e-01   2.2586207e-01   4.1666667e-01   3.1726133e-01   6.9642857e-01
   1.0000000e+00   7.5056180e-01   3.2380952e-01   0.0000000e+00   1.3068966e-01   2.0614035e-01   1.4657666e-01   6.4285714e-01
   1.0000000e+00   7.8651685e-01   3.8095238e-01   0.0000000e+00   1.8965517e-01   3.6403509e-01   4.1755063e-01   6.4285714e-01
   1.0000000e+00   5.3483146e-01   3.6190476e-01   6.6666667e-01   1.6068966e-01   5.8771930e-01   5.6316297e-01   4.8214286e-01
   1.0000000e+00   8.9213483e-01   4.5714286e-01   3.3333333e-01   2.6103448e-01   2.9385965e-01   5.2459016e-01   6.4285714e-01
   1.0000000e+00   6.9887640e-01   3.4285714e-01   0.0000000e+00   2.9000000e-01   3.0701754e-01   4.7058824e-01   6.0714286e-01
   1.0000000e+00   7.0112360e-01   4.0000000e-01   3.3333333e-01   2.6206897e-01   2.9385965e-01   5.5159113e-01   6.4285714e-01
   1.0000000e+00   4.4494382e-01   3.2380952e-01   3.3333333e-01   1.0172414e-01   5.3070175e-01   3.5679846e-01   3.3928571e-01
   1.0000000e+00   7.1011236e-01   4.3809524e-01   0.0000000e+00   2.4344828e-01   3.1578947e-01   5.2459016e-01   6.4285714e-01
   1.0000000e+00   5.7865169e-01   5.7142857e-01   0.0000000e+00   4.4568966e-01   2.7192982e-01   6.8659595e-01   5.7142857e-01
   0.0000000e+00   3.2022472e-01   4.2857143e-01   0.0000000e+00   6.5517241e-02   0.0000000e+00   6.7502411e-02   4.4642857e-01
   0.0000000e+00   1.5730337e-01   7.6190476e-01   3.3333333e-01   2.6206897e-01   0.0000000e+00   4.5323047e-02   5.7142857e-01
   1.0000000e+00   6.1797753e-01   4.2857143e-01   6.6666667e-01   2.8534483e-01   2.8947368e-01   2.6229508e-01   5.7142857e-01
   1.0000000e+00   6.4719101e-01   3.2380952e-01   0.0000000e+00   2.5379310e-01   3.5087719e-01   3.2497589e-01   5.3571429e-01
   1.0000000e+00   3.2584270e-01   2.2857143e-01   0.0000000e+00   1.5862069e-01   4.4298246e-01   3.3847637e-01   4.4642857e-01
   5.0000000e-01   2.8539326e-01   6.0952381e-01   3.3333333e-01   3.0344828e-01   3.4649123e-01   4.8794600e-01   7.1428571e-01
   1.0000000e+00   5.2359551e-01   3.6190476e-01   0.0000000e+00   2.5068966e-01   1.9736842e-01   2.3818708e-01   5.8928571e-01
   5.0000000e-01   5.3932584e-01   6.6666667e-01   3.3333333e-01   2.4913793e-01   1.1403509e-01   1.7357763e-02   7.3214286e-01
   1.0000000e+00   4.9157303e-01   3.0952381e-01   0.0000000e+00   1.7025862e-01   2.5438596e-01   1.5429122e-01   5.5357143e-01
   1.0000000e+00   6.0898876e-01   2.0952381e-01   0.0000000e+00   5.2068966e-02   2.7631579e-01   6.3645130e-02   5.1785714e-01
   1.0000000e+00   2.5393258e-01   2.4761905e-01   6.6666667e-01   7.2758621e-02   3.7280702e-01   1.5043394e-01   4.4642857e-01
   1.0000000e+00   8.1741573e-01   3.3333333e-01   0.0000000e+00   1.9094828e-01   1.7982456e-01   9.8360656e-02   5.7142857e-01
   1.0000000e+00   3.0112360e-01   2.6666667e-01   3.3333333e-01   8.7241379e-02   5.2192982e-01   2.1890068e-01   2.6785714e-01
   1.0000000e+00   2.9213483e-01   4.2857143e-01   6.6666667e-01   1.2112069e-01   5.3070175e-01   3.0858245e-01   2.5000000e-01
   1.0000000e+00   2.0224719e-01   3.4285714e-01   6.6666667e-01   1.9379310e-01   6.0964912e-01   4.7251688e-01   4.4642857e-01
   1.0000000e+00   3.4157303e-01   3.2380952e-01   3.3333333e-01   2.2068966e-01   5.5263158e-01   5.3134041e-01   3.7500000e-01
   1.0000000e+00   3.3483146e-01   2.4761905e-01   6.6666667e-01   1.8862069e-01   5.0877193e-01   4.6769527e-01   4.4642857e-01
   1.0000000e+00   2.3595506e-01   3.0952381e-01   3.3333333e-01   1.1077586e-01   3.5526316e-01   1.9768563e-01   5.1785714e-01
   5.0000000e-01   2.0000000e-01   2.0952381e-01   0.0000000e+00   1.2655172e-01   4.6491228e-01   3.3076181e-01   2.5000000e-01
   0.0000000e+00   4.1011236e-01   8.0952381e-01   0.0000000e+00   3.5258621e-01   0.0000000e+00   8.5824494e-02   6.9642857e-01
   0.0000000e+00   3.2584270e-01   4.7619048e-01   3.3333333e-01   2.6517241e-01   2.7192982e-01   1.8707811e-01   5.1785714e-01
   0.0000000e+00   2.2471910e-01   4.7619048e-01   6.6666667e-01   5.2241379e-01   4.5614035e-01   1.9382835e-01   5.5357143e-01
   1.0000000e+00   3.4157303e-01   5.5238095e-01   3.3333333e-01   1.9275862e-01   4.6052632e-01   4.1272903e-01   4.4642857e-01
   0.0000000e+00   3.1460674e-01   2.8571429e-01   6.6666667e-01   3.1379310e-01   0.0000000e+00   5.5930569e-02   7.3214286e-01
   5.0000000e-01   2.0898876e-01   2.0952381e-01   6.6666667e-01   1.8344828e-01   6.2719298e-01   5.3326905e-01   3.7500000e-01
   1.0000000e+00   3.8651685e-01   3.6190476e-01   0.0000000e+00   2.2172414e-01   2.1052632e-01   2.7772420e-01   6.9642857e-01
   1.0000000e+00   5.2584270e-01   2.2857143e-01   0.0000000e+00   1.2034483e-01   1.6666667e-01   1.1282546e-01   7.1428571e-01
   1.0000000e+00   5.4831461e-01   2.4761905e-01   3.3333333e-01   8.4137931e-02   2.2807018e-01   1.0800386e-01   6.9642857e-01
   1.0000000e+00   4.6741573e-01   1.3333333e-01   3.3333333e-01   1.2758621e-01   3.9035088e-01   2.1504339e-01   5.5357143e-01
   1.0000000e+00   3.4606742e-01   2.8571429e-01   6.6666667e-01   1.8551724e-01   4.5614035e-01   3.6451302e-01   4.4642857e-01
   1.0000000e+00   5.7752809e-01   3.4285714e-01   3.3333333e-01   1.7724138e-01   3.4210526e-01   1.5429122e-01   5.5357143e-01
   1.0000000e+00   0.0000000e+00   0.0000000e+00   3.3333333e-01   0.0000000e+00   1.7982456e-01   1.0703954e-01   7.1428571e-01
   1.0000000e+00   3.1011236e-01   3.6190476e-01   0.0000000e+00   1.8758621e-01   1.8859649e-01   2.0057859e-01   5.1785714e-01
   1.0000000e+00   5.0337079e-01   3.2380952e-01   0.0000000e+00   1.0586207e-01   2.2368421e-01   1.0318226e-01   6.6071429e-01
   0.0000000e+00   3.9775281e-01   4.7619048e-01   0.0000000e+00   1.9379310e-01   0.0000000e+00   1.4271938e-01   6.7857143e-01
   0.0000000e+00   3.2584270e-01   6.6666667e-01   3.3333333e-01   4.2241379e-01   0.0000000e+00   9.1610415e-02   7.1428571e-01
   1.0000000e+00   3.4831461e-01   3.6190476e-01   6.6666667e-01   2.3000000e-01   1.9736842e-01   1.0318226e-01   6.6071429e-01
   5.0000000e-01   1.2921348e-01   4.0476190e-01   0.0000000e+00   1.1724138e-01   2.8070175e-01   2.3915140e-01   4.4642857e-01
   1.0000000e+00   5.2359551e-01   3.4285714e-01   6.6666667e-01   1.8862069e-01   1.5789474e-01   8.9681774e-02   7.1428571e-01
   1.0000000e+00   5.2134831e-01   4.3809524e-01   0.0000000e+00   2.0310345e-01   3.8596491e-01   3.0279653e-01   5.1785714e-01
   1.0000000e+00   2.6516854e-01   3.2380952e-01   6.6666667e-01   1.5034483e-01   3.4210526e-01   3.2304725e-01   3.3928571e-01
   1.0000000e+00   3.0112360e-01   3.8095238e-01   6.6666667e-01   1.6793103e-01   4.5614035e-01   3.1243973e-01   3.3928571e-01
   1.0000000e+00   2.1348315e-01   3.2380952e-01   0.0000000e+00   1.4413793e-01   4.0789474e-01   3.0472517e-01   4.4642857e-01
   5.0000000e-01   5.5056180e-01   2.6666667e-01   6.6666667e-01   1.7206897e-01   2.8070175e-01   1.7068467e-01   7.1428571e-01
   1.0000000e+00   1.7303371e-01   2.8571429e-01   0.0000000e+00   9.2413793e-02   1.7982456e-01   1.5911283e-01   6.4285714e-01
   1.0000000e+00   4.8689139e-01   4.4444444e-01   0.0000000e+00   1.9137931e-01   2.8508772e-01   1.2054002e-01   6.6071429e-01
   1.0000000e+00   4.6516854e-01   4.5714286e-01   6.6666667e-01   1.9482759e-01   2.5877193e-01   1.4368370e-01   5.5357143e-01
   5.0000000e-01   6.1573034e-01   4.3809524e-01   0.0000000e+00   1.8344828e-01   2.2368421e-01   1.0800386e-01   6.9642857e-01
   1.0000000e+00   5.2247191e-01   3.0952381e-01   6.6666667e-01   9.2672414e-02   1.4473684e-01   6.5573770e-02   7.1428571e-01
   1.0000000e+00   5.6179775e-01   3.4285714e-01   6.6666667e-01   1.6896552e-01   3.4649123e-01   3.4908390e-01   5.1785714e-01
   1.0000000e+00   2.7640449e-01   3.2380952e-01   0.0000000e+00   1.8137931e-01   4.2982456e-01   3.4233365e-01   3.3928571e-01
   1.0000000e+00   4.3820225e-01   4.0000000e-01   3.3333333e-01   1.7724138e-01   3.9473684e-01   3.4329797e-01   5.1785714e-01
   1.0000000e+00   5.3258427e-01   3.8095238e-01   3.3333333e-01   1.7724138e-01   2.8947368e-01   2.4011572e-01   5.5357143e-01
   5.0000000e-01   5.7078652e-01   5.5238095e-01   3.3333333e-01   2.5172414e-01   2.2368421e-01   3.1051109e-01   6.9642857e-01
   1.0000000e+00   7.1067416e-01   1.6666667e-01   6.6666667e-01   4.6120690e-02   2.1929825e-01   1.3404050e-01   6.7857143e-01
   1.0000000e+00   3.8483146e-01   3.3333333e-01   6.6666667e-01   8.1034483e-02   3.1578947e-01   1.5043394e-01   3.3928571e-01
   1.0000000e+00   7.4606742e-01   3.2380952e-01   6.6666667e-01   1.5137931e-01   3.2894737e-01   2.4204436e-01   6.4285714e-01
