# Supplementary material for: Probabilistically sampled and spectrally clustered plant species using phenotypic characteristics
Source: PeerJ. 2021 Sep 7;9:e11927. doi: 10.7717/peerj.11927 (PMC8432307; doi:10.7717/peerj.11927)
Supplement: Supplemental Information 2 — This contains Matlab scripts for all the experiments, with data in computer readable form. Please start from Readme.txt file in the zip file. [file peerj-09-11927-s002.zip › Code Submitted Rivision/hc.m]

% Load the data for Hierarchical clustering
data=load('corrData.dat');
[r,~]=size(data);
clustersNo = 30;

% Obtain the pairwise distance using "pdist" (save in temp_dist)
% and convert it into square form (save in similarity_matrix)
temp_dist = pdist(data, 'correlation');
similarity_matrix = squareform(temp_dist);

% Obtain the linkage between the objects to see how the data should be
% grouped in to clusters
tree = linkage(similarity_matrix);


% To visualize the linkage, we can use dendrogram function
% dendrogram(tree);

% Obtain the clusters from the linkage that we just formed. 
% First way is to specify the cutoff for creating the clusters
% CIndex = cluster(tree,'cutoff',8.0);
% Second is to specify the number of clusters itself.
CIndex = cluster(tree,'maxclust',clustersNo);
%bar(CIndex);


% Finally, obtain the silhouette value for hierarchical clusteirng
nsilhoeutte=silhouette(data,CIndex,'correlation');
sil=mean(nsilhoeutte);

clusterCount = zeros(clustersNo,1);
sampleClusterCount = zeros(clustersNo,1);
for i = 1:r
    clusterCount(CIndex(i,1)) = clusterCount(CIndex(i,1)) + 1;
end
 bar(clusterCount);
 text(1:clustersNo,clusterCount,num2str(clusterCount),'vert','bottom','horiz','center');
 xlabel('Cluster Number');
 ylabel('Number of Genotypes')
 box off;
