# Supplementary material for: Probabilistically sampled and spectrally clustered plant species using phenotypic characteristics
Source: PeerJ. 2021 Sep 7;9:e11927. doi: 10.7717/peerj.11927 (PMC8432307; doi:10.7717/peerj.11927)
Supplement: Supplemental Information 2 — This contains Matlab scripts for all the experiments, with data in computer readable form. Please start from Readme.txt file in the zip file. [file peerj-09-11927-s002.zip › Code Submitted Rivision/HC_pivotal.m]

clc;
clear;
%Assigning inclusion probabilities to the vectors------------------------
data=load('corrData.dat');
dst=squareform(pdist(data, 'correlation'));
sim=exp(-dst.^2 ./ (2*0.5^2));
[r,~]=size(data);

N= 200;


%Loading already calculated sample
sample=load('sample200_2.dat','-ascii');

%Creating new Data(Sampled Data)
for i=1:N
    newdata(i,:)=data(sample(i,1),:);
end

%Clustering the sampled Data--------------------------------------------
dist=squareform(pdist(newdata, 'correlation'));
simGraph=exp(-dist.^2 ./ (2*0.5^2));
clustersNo= 30;

% Hierarchical Clustering
tree = linkage(dist);
nCIndex = cluster(tree,'maxclust',clustersNo);


%check(i,1)=0 means that vector is not present in sample(remaining 1876 vectors)
check=zeros(r,1);
for i=1:N
    check(sample(i,1),1)=nCIndex(i,1);
end

newNCindex=zeros(r,1);

% Backmapping part 
for i=1:r
    if check(i,1)==0  %for remaining  1876 vectors
        sum=zeros(clustersNo,1);
        count=zeros(clustersNo,1);
        avg=zeros(clustersNo,1);
        
        %Calculating average similarity of each vector with all clusters
        for j=1:N
            thisCluster=nCIndex(j,1);
            sum(thisCluster,1) =sum(thisCluster,1)+ dst(i,sample(j,1));
            count(thisCluster,1)=count(thisCluster,1)+1;
        end
        for j=1:clustersNo
            avg(j,1)=sum(j,1)/count(j,1);
        end
        
        %Selecting cluster with maximum similarity-> minimum euclidean distance
        %mx=-1;
        mx = 1000000000000; % big value
        for j=1:clustersNo
            if(avg(j,1) < mx)
                mx=avg(j,1);
                idx=j;
            end
        end
        newNCindex(i,1)=idx;
    elseif check(i,1)> 0  %for already clustered 500 vectors
        newNCindex(i,1)=check(i,1);    
    end
end

%Calculating silhouette value
ABMnsilhoeutte=silhouette(data,newNCindex,'correlation');
ABMsil=mean(ABMnsilhoeutte);

% histogram
clusterCount = zeros(clustersNo,1);
sampleClusterCount = zeros(clustersNo,1);
for i = 1:r
    clusterCount(newNCindex(i,1)) = clusterCount(newNCindex(i,1)) + 1;
end
 bar(clusterCount);
 text(1:clustersNo,clusterCount,num2str(clusterCount),'vert','bottom','horiz','center');
 xlabel('Cluster Number');
 ylabel('Number of Genotypes')
 box off;
