# Supplementary material for: Probabilistically sampled and spectrally clustered plant species using phenotypic characteristics
Source: PeerJ. 2021 Sep 7;9:e11927. doi: 10.7717/peerj.11927 (PMC8432307; doi:10.7717/peerj.11927)
Supplement: Supplemental Information 2 — This contains Matlab scripts for all the experiments, with data in computer readable form. Please start from Readme.txt file in the zip file. [file peerj-09-11927-s002.zip › Code Submitted Rivision/HC_VQ.m]

%Script for both sampling and then clustering on sampled data using vector
%quantization with backmapping 
rng('default');
data=load('corrData.dat');

%Calculating distance matrix
dist=squareform(pdist(data,'correlation'));

%Calculating similarity matrix using Guassian function with sigma=0.5
sim=exp(-dist.^2 ./ (2*0.5^2));

%Number of Samples 
N=500;

%Performing Sampling (By finding representatives from each cluster)

%Clustering using kmeans for VQ to find sample 
ncindex=kmeans(data,N);
[r,c]=size(ncindex);

%getting number of vectors in each cluster
count=zeros(N,1);
for i=1:r
    count(ncindex(i,1),1)=count(ncindex(i,1),1)+1;
end

%Mat stores indices of representatives  
Mat=zeros(N,1);
for i=1:N

    %Collecting Vectors in cluster i
    tmp=zeros(count(i,1),1);k=1;
    for j=1:r
        if(ncindex(j,1)==i)
            tmp(k,1)=j;
            k=k+1;
        end
    end

    %Finding Reperesentative with minimum mean distance
    min=1000000000;
    for j=1:count(i,1)
        tdist=0;
        for k=1:count(i,1)
           tdist=tdist+sim(tmp(j,1),tmp(k,1)); 
        end
        tdist=tdist/count(i,1);
        if(tdist<min)
            Mat(i,1)=tmp(j,1);
            min=tdist;
        end
    end

end
% sampling part done.    
    

%Creating Sampled Data using indices
for i=1:N
    newdata(i,:)=data(Mat(i,1),:);
end

%creating similarity matrix for sampled data using indices and original similarity
newdist=squareform(pdist(newdata,'correlation'));
SampledSim=exp(-newdist.^2 ./ (2*0.5^2));

%Number of clusters and Type of Spectral Clustering
clustersNo = 30;
%clusteringType = 3; This is not required for HC


%Performing hierarchical clustering on Sampled Data
tree = linkage(dist);
nCIndex = cluster(tree,'maxclust',clustersNo);


%Backmapping part (On hierarchically clustered sample)
newNcindex=zeros(r,1);  %stores final ncindex after backmapping
for i=1:r
    cn=ncindex(i,1);
    fcn=nCIndex(cn,1);
    newNcindex(i,1)=fcn;
end

%Calculating Silhouette index after backmapping
ABMnsilhoeutte=silhouette(data,newNcindex,'correlation');
ABMsil=mean(ABMnsilhoeutte);
% ABMdunn=dunns(clustersNo,dist,newNcindex);

% histogram
clusterCount = zeros(clustersNo,1);
sampleClusterCount = zeros(clustersNo,1);
for i = 1:r
    clusterCount(newNcindex(i,1)) = clusterCount(newNcindex(i,1)) + 1;
end
 bar(clusterCount);
 text(1:clustersNo,clusterCount,num2str(clusterCount),'vert','bottom','horiz','center');
 xlabel('Cluster Number');
 ylabel('Number of Genotypes')
 box off;
