# Supplementary material for: Probabilistically sampled and spectrally clustered plant species using phenotypic characteristics
Source: PeerJ. 2021 Sep 7;9:e11927. doi: 10.7717/peerj.11927 (PMC8432307; doi:10.7717/peerj.11927)
Supplement: Supplemental Information 2 — This contains Matlab scripts for all the experiments, with data in computer readable form. Please start from Readme.txt file in the zip file. [file peerj-09-11927-s002.zip › Code Submitted Rivision/Plot_Eigen_Value.m]

% normalized and unweighted

numberClusters = 10;
type = 1;
data = load('corrData.dat');

dist = squareform(pdist(data, 'jaccard'));

similarityMatrix = exp(-dist.^2 ./ (2 * 0.5^2));

% ==Comment/ Uncomment following to plot eigen values of similarity matrix==============
% d = eigs(dist, 50, 'sm');
% plot(d);
% =============================================================

% ===============Plot eigen values of Laplacian matrix==============
% ===============Comment/ Uncomment following to plot=================
k = eigenPlot(similarityMatrix, numberClusters, type);
% ===========================================================
