# Supplementary material for: Probabilistically sampled and spectrally clustered plant species using phenotypic characteristics
Source: PeerJ. 2021 Sep 7;9:e11927. doi: 10.7717/peerj.11927 (PMC8432307; doi:10.7717/peerj.11927)
Supplement: Supplemental Information 2 — This contains Matlab scripts for all the experiments, with data in computer readable form. Please start from Readme.txt file in the zip file. [file peerj-09-11927-s002.zip › Code Submitted Rivision/Readme.txt]

Abbreviations
Spectral Clustering - SC
Hierarchical Clustering - HC
Pivotal Sampling - PS
Vector Quantization- VQ
============================================================================
Description of all the files
Data files:
1. corrData.dat - contains the actual normalized data having 2376 rows and 8 columns.
2. D.dat - Already calculated deviation.
3. sample300_1.dat - contains samples obtained via PS (size 300)
4. sample500_1.dat - contains samples obtained via PS (size 500)
------------------------------------------------------------------------------
Matlab files:
1. eigenPlot.m - a function that evaluates eigenvalues.
2. Plot_Eigen_Value.m - Main matlab script that calls the eigenPlot.m and plot eigenvalues.
3. SpectralClustering.m - Main matlab script that cluster the data using SC algorithm
4. sc.m - modified SC algorithm
5. SC_pivotal - modified SC with PS
6. SC_VQ - modified SC with VQ
7. hc.m - HC algorithm
8. HC_pivotal - HC with PS
9. HC_VQ - HC with VQ
===============================================================================
Parameters Values
N - sample size (this parameter can take two values: 300 and 500)
-------------------------------------------------------------------------------
Similarity Measure for constructing similarity matrix
Function 'pdist' takes two input parameters, first 'input data' and second 'similarity measure'. 
First input is common for all the measures. Second parameter value changes as following-
* For Euclidean Similarity Measure, use 'euclidean'
* For Squared Euclidean Similarity Measure, use 'squaredeuclidean'
* For City-block Similarity Measure, use 'cityblock'
* For Cosine Similarity Measure, use 'cosine'
* For Correlation Similarity Measure, use 'correlation'
* For Hamming Similarity Measure, use 'hamming'
* For Jaccard Similarity Measure, use 'jaccard'
-------------------------------------------------------------------------------
Similarly, function silhouette takes three input parameters. 
First two are same as given in the matlab files. 
Third parameter changes as per the similarity measures-
* For Euclidean Similarity Measure, use 'euclidean'
* For Squared Euclidean Similarity Measure, use 'SqEuclidean'
* For City-block Similarity Measure, use 'cityblock'
* For Cosine Similarity Measure, use 'cosine'
* For Correlation Similarity Measure, use 'correlation'
* For Hamming Similarity Measure, use 'hamming'
* For Jaccard Similarity Measure, use 'jaccard'
---------------------------------------------------------------------------------------
Make sure that both the above functions have same value for the last parameter.
For example: If we have to obtain the results for Euclidean Similarity Measure, 
then the functions should look like-
pdist(data, 'euclidean'); and
silhouette(data, nCIndex, 'euclidean')

==============================End of Readme file================
