# Supplementary material for: Probabilistically sampled and spectrally clustered plant species using phenotypic characteristics
Source: PeerJ. 2021 Sep 7;9:e11927. doi: 10.7717/peerj.11927 (PMC8432307; doi:10.7717/peerj.11927)
Supplement: Supplemental Information 2 — This contains Matlab scripts for all the experiments, with data in computer readable form. Please start from Readme.txt file in the zip file. [file peerj-09-11927-s002.zip › Code Submitted Rivision/sample300_1.dat]

   7.0000000e+00   9.1690296e-01
   1.4000000e+01   8.9898139e-01
   2.0000000e+01   8.9926645e-01
   2.7000000e+01   8.6696938e-01
   4.2000000e+01   9.2996650e-02
   4.9000000e+01   1.8223947e-01
   5.0000000e+01   8.6604302e-01
   6.6000000e+01   9.5286919e-01
   6.8000000e+01   8.7286933e-01
   7.9000000e+01   9.6630385e-01
   8.4000000e+01   9.5669406e-01
   9.6000000e+01   9.0923848e-01
   1.0800000e+02   6.6014378e-02
   1.1600000e+02   8.8742794e-01
   1.2300000e+02   9.2860845e-01
   1.3300000e+02   9.2200634e-01
   1.4200000e+02   9.8980910e-01
   1.5200000e+02   8.6628319e-01
   1.5700000e+02   9.5390417e-01
   1.6700000e+02   9.9513653e-01
   1.7200000e+02   8.6391463e-01
   1.8400000e+02   9.0652919e-01
   1.9300000e+02   9.7110950e-01
   1.9900000e+02   9.3353556e-01
   2.1200000e+02   9.5089181e-01
   2.1900000e+02   9.5708178e-01
   2.2500000e+02   8.9194445e-01
   2.3400000e+02   9.3400245e-01
   2.4400000e+02   9.9850242e-01
   2.5100000e+02   9.1933718e-01
   2.5700000e+02   8.8531651e-01
   2.6600000e+02   8.9590432e-01
   2.7700000e+02   8.9145718e-01
   2.8100000e+02   9.5723816e-01
   2.9600000e+02   9.3992410e-01
   3.0300000e+02   8.7187500e-01
   3.0800000e+02   9.7673143e-01
   3.1800000e+02   8.7242596e-01
   3.2900000e+02   9.6497876e-01
   3.3200000e+02   9.2348697e-01
   3.4700000e+02   1.2532085e-01
   3.4900000e+02   9.3746198e-01
   3.5800000e+02   9.1659159e-01
   3.6700000e+02   9.1798609e-01
   3.7600000e+02   9.9211096e-01
   3.8000000e+02   9.6540708e-01
   3.9600000e+02   9.3904999e-01
   4.0300000e+02   8.9980064e-01
   4.1500000e+02   1.3718216e-01
   4.1900000e+02   9.8262053e-01
   4.3200000e+02   7.6264604e-02
   4.3900000e+02   9.3290480e-01
   4.4700000e+02   9.2802524e-02
   4.5200000e+02   8.4928578e-01
   4.5700000e+02   9.6687068e-01
   4.6300000e+02   9.4343380e-01
   4.7000000e+02   9.8997762e-01
   4.7400000e+02   9.6747175e-01
   4.8100000e+02   9.0365397e-01
   4.9200000e+02   9.5874435e-01
   4.9500000e+02   9.3519675e-01
   5.0200000e+02   9.5819271e-01
   5.1100000e+02   9.2543922e-01
   5.1600000e+02   9.4716614e-01
   5.2300000e+02   8.7490385e-01
   5.3200000e+02   1.3018300e-01
   5.3700000e+02   9.9028009e-01
   5.3900000e+02   8.9599783e-01
   5.4900000e+02   9.8811141e-01
   5.5200000e+02   8.5504339e-01
   5.6100000e+02   9.9491924e-01
   5.6400000e+02   9.5718565e-01
   5.7300000e+02   9.6849251e-01
   5.7900000e+02   8.3308308e-01
   5.8600000e+02   8.4820139e-01
   5.9000000e+02   9.9503602e-01
   5.9800000e+02   9.2719809e-01
   6.0600000e+02   9.8091046e-01
   6.1800000e+02   9.5574849e-01
   6.2100000e+02   9.3971312e-01
   6.2900000e+02   9.7364370e-01
   6.3400000e+02   9.4357762e-01
   6.4200000e+02   9.8709813e-01
   6.4700000e+02   9.2343251e-01
   6.5400000e+02   9.0922329e-01
   6.6300000e+02   8.6913215e-01
   6.7200000e+02   8.7864916e-01
   6.8000000e+02   9.2280003e-01
   6.8800000e+02   9.7787681e-01
   7.0100000e+02   9.1479897e-01
   7.0800000e+02   9.1348260e-01
   7.1400000e+02   9.7501487e-01
   7.2000000e+02   8.8373594e-01
   7.2700000e+02   9.2693651e-01
   7.4100000e+02   1.4926911e-01
   7.4400000e+02   8.9855377e-01
   7.4900000e+02   9.3607209e-01
   7.6200000e+02   1.2195344e-01
   7.6400000e+02   9.4034766e-01
   7.7400000e+02   9.9597903e-01
   7.7900000e+02   9.8867441e-01
   7.8600000e+02   9.7497268e-01
   7.9400000e+02   9.2365990e-01
   8.0500000e+02   9.1872789e-01
   8.1200000e+02   9.0989594e-01
   8.1800000e+02   9.3623635e-01
   8.2500000e+02   9.4043603e-01
   8.3300000e+02   9.4950200e-01
   8.4300000e+02   1.3926547e-01
   8.4400000e+02   9.4744224e-01
   8.5700000e+02   8.6683141e-02
   8.6200000e+02   9.0289805e-01
   8.7000000e+02   9.7079838e-01
   8.8300000e+02   2.8797439e-02
   8.8700000e+02   9.8214496e-01
   8.9800000e+02   9.8031124e-02
   9.0400000e+02   9.1766553e-01
   9.1100000e+02   9.1423184e-01
   9.2200000e+02   1.9913459e-02
   9.2300000e+02   8.9486148e-01
   9.3000000e+02   9.7292842e-01
   9.4000000e+02   9.6724270e-01
   9.4800000e+02   9.8281006e-01
   9.5500000e+02   9.5927383e-01
   9.7000000e+02   9.1536862e-01
   9.7600000e+02   9.9846977e-01
   9.8700000e+02   9.7977929e-01
   9.9000000e+02   9.3544141e-01
   1.0010000e+03   8.8967793e-01
   1.0100000e+03   9.6503644e-01
   1.0180000e+03   9.1172840e-01
   1.0270000e+03   7.8237130e-02
   1.0320000e+03   8.7837512e-01
   1.0390000e+03   8.5065049e-01
   1.0480000e+03   8.3750764e-01
   1.0500000e+03   8.8459770e-01
   1.0620000e+03   9.0668873e-01
   1.0650000e+03   9.2190050e-01
   1.0740000e+03   9.3834719e-01
   1.0810000e+03   8.6550941e-01
   1.0890000e+03   9.5008928e-01
   1.0980000e+03   9.5405918e-01
   1.1110000e+03   9.8712124e-01
   1.1180000e+03   9.4119651e-01
   1.1250000e+03   9.6720353e-01
   1.1310000e+03   9.8819945e-01
   1.1350000e+03   9.4737683e-01
   1.1420000e+03   9.7096913e-01
   1.1540000e+03   1.1236778e-01
   1.1570000e+03   9.8789074e-01
   1.1680000e+03   1.3846725e-01
   1.1700000e+03   8.9612576e-01
   1.1820000e+03   9.9987872e-01
   1.1920000e+03   1.2935417e-01
   1.1960000e+03   9.9638094e-01
   1.2050000e+03   8.7318990e-01
   1.2130000e+03   9.1216411e-01
   1.2140000e+03   9.2309982e-01
   1.2250000e+03   9.3227507e-01
   1.2330000e+03   9.9328276e-01
   1.2380000e+03   9.1942147e-01
   1.2510000e+03   9.4623101e-01
   1.2560000e+03   9.7936868e-01
   1.2670000e+03   1.2091341e-01
   1.2690000e+03   9.5270170e-01
   1.2800000e+03   9.9968482e-01
   1.2860000e+03   8.6667061e-01
   1.2930000e+03   9.5702665e-01
   1.2980000e+03   9.0527263e-01
   1.3090000e+03   9.2812333e-01
   1.3100000e+03   9.7741896e-01
   1.3220000e+03   9.0241428e-01
   1.3330000e+03   9.0374561e-01
   1.3410000e+03   3.0358781e-02
   1.3380000e+03   9.3507908e-01
   1.3500000e+03   8.5718640e-01
   1.3610000e+03   1.2174587e-01
   1.3670000e+03   8.4538913e-01
   1.3730000e+03   8.7316700e-01
   1.3780000e+03   9.5451022e-01
   1.3830000e+03   8.6309795e-01
   1.3940000e+03   9.7502268e-01
   1.4010000e+03   9.0350549e-01
   1.4090000e+03   9.1323002e-01
   1.4150000e+03   9.9579051e-01
   1.4250000e+03   9.4909653e-01
   1.4320000e+03   9.0451339e-01
   1.4420000e+03   9.6132228e-01
   1.4470000e+03   9.8798257e-01
   1.4570000e+03   9.8707949e-01
   1.4610000e+03   9.9121877e-01
   1.4750000e+03   1.0212402e-01
   1.4760000e+03   9.8589267e-01
   1.4880000e+03   6.7218905e-02
   1.4910000e+03   9.2851377e-01
   1.5010000e+03   1.0084993e-01
   1.5040000e+03   9.2476163e-01
   1.5150000e+03   1.2332193e-01
   1.5160000e+03   8.5474073e-01
   1.5230000e+03   9.3622503e-01
   1.5310000e+03   9.4470769e-01
   1.5390000e+03   8.9323095e-01
   1.5540000e+03   1.1099703e-01
   1.5600000e+03   8.3564502e-01
   1.5630000e+03   8.9178192e-01
   1.5730000e+03   8.6438667e-01
   1.5840000e+03   9.4889408e-01
   1.5920000e+03   8.9671395e-01
   1.6040000e+03   5.1180373e-02
   1.6050000e+03   8.5181081e-01
   1.6170000e+03   9.8690794e-01
   1.6260000e+03   9.1264941e-01
   1.6320000e+03   9.8377885e-01
   1.6410000e+03   9.6224495e-01
   1.6510000e+03   9.4856539e-01
   1.6560000e+03   9.3996439e-01
   1.6660000e+03   9.0284017e-01
   1.6800000e+03   9.0931904e-01
   1.6900000e+03   9.2367894e-01
   1.6970000e+03   9.5799136e-01
   1.7060000e+03   9.1318204e-01
   1.7160000e+03   9.1971716e-01
   1.7250000e+03   9.4721136e-01
   1.7300000e+03   9.0122718e-01
   1.7360000e+03   9.4331939e-01
   1.7490000e+03   9.4096335e-01
   1.7550000e+03   9.3071396e-01
   1.7620000e+03   9.3582515e-01
   1.7700000e+03   9.3896277e-01
   1.7740000e+03   9.9374898e-01
   1.7820000e+03   9.6603559e-01
   1.7910000e+03   9.5302462e-01
   1.8070000e+03   8.8431615e-01
   1.8120000e+03   9.1383653e-01
   1.8220000e+03   9.4128152e-01
   1.8290000e+03   9.7066236e-01
   1.8350000e+03   9.7334439e-01
   1.8460000e+03   9.5987610e-01
   1.8520000e+03   9.5345235e-01
   1.8610000e+03   9.1565756e-01
   1.8710000e+03   9.0324930e-01
   1.8790000e+03   8.9826391e-01
   1.8930000e+03   4.7564479e-02
   1.9010000e+03   1.0235070e-01
   1.9070000e+03   8.8339535e-01
   1.9110000e+03   9.3658716e-01
   1.9240000e+03   9.3725363e-01
   1.9350000e+03   6.6246183e-02
   1.9360000e+03   9.9396668e-01
   1.9500000e+03   9.1804007e-01
   1.9510000e+03   9.3521028e-01
   1.9670000e+03   9.1740636e-01
   1.9720000e+03   8.7563842e-01
   1.9790000e+03   9.8493156e-01
   1.9870000e+03   9.0654569e-01
   1.9980000e+03   8.9627263e-01
   2.0060000e+03   8.7548136e-01
   2.0150000e+03   9.8033854e-01
   2.0230000e+03   8.4987643e-01
   2.0260000e+03   9.5386314e-01
   2.0350000e+03   8.9259644e-01
   2.0410000e+03   8.4969021e-01
   2.0530000e+03   8.8706542e-01
   2.0580000e+03   9.9100313e-01
   2.0740000e+03   9.3691524e-01
   2.0810000e+03   9.7633222e-01
   2.0960000e+03   9.7857242e-01
   2.1020000e+03   9.8454272e-01
   2.1110000e+03   9.7368980e-01
   2.1330000e+03   9.3934808e-01
   2.1400000e+03   9.4798933e-01
   2.1520000e+03   9.7676448e-01
   2.1590000e+03   9.0346321e-01
   2.1740000e+03   9.7728748e-01
   2.1770000e+03   9.7128470e-01
   2.1950000e+03   9.7995656e-01
   2.2020000e+03   9.2266569e-01
   2.2080000e+03   9.8900317e-01
   2.2160000e+03   9.4121009e-01
   2.2210000e+03   9.5181074e-01
   2.2330000e+03   9.9626993e-01
   2.2380000e+03   9.3171310e-01
   2.2540000e+03   4.4109905e-02
   2.2590000e+03   9.5676680e-01
   2.2640000e+03   9.8614945e-01
   2.2780000e+03   1.3417997e-01
   2.2850000e+03   9.6650518e-01
   2.2860000e+03   8.7883768e-01
   2.2980000e+03   8.7056439e-01
   2.3040000e+03   9.5315409e-01
   2.3080000e+03   9.7783834e-01
   2.3170000e+03   8.8027541e-01
   2.3230000e+03   9.9357913e-01
   2.3280000e+03   9.3392217e-01
   2.3380000e+03   9.3283115e-01
   2.3470000e+03   1.0244147e-01
   2.3520000e+03   9.8140138e-01
   2.3560000e+03   9.9956332e-01
   2.3690000e+03   9.2341826e-01
   2.3750000e+03   8.3069057e-01
