# Supplementary material for: Probabilistically sampled and spectrally clustered plant species using phenotypic characteristics
Source: PeerJ. 2021 Sep 7;9:e11927. doi: 10.7717/peerj.11927 (PMC8432307; doi:10.7717/peerj.11927)
Supplement: Supplemental Information 2 — This contains Matlab scripts for all the experiments, with data in computer readable form. Please start from Readme.txt file in the zip file. [file peerj-09-11927-s002.zip › Code Submitted Rivision/sample500_1.dat]

   2.0000000e+00   8.3785882e-01
   1.0000000e+01   9.1109517e-01
   1.1000000e+01   8.7496046e-01
   2.0000000e+01   2.0037830e-01
   2.5000000e+01   8.2964540e-01
   2.7000000e+01   8.8911684e-01
   3.4000000e+01   8.5845301e-01
   3.9000000e+01   8.9764183e-01
   4.4000000e+01   8.5577740e-01
   4.6000000e+01   6.9429583e-01
   5.0000000e+01   9.1659812e-01
   5.8000000e+01   8.9552926e-01
   6.4000000e+01   9.3546905e-01
   6.5000000e+01   8.1826021e-01
   7.2000000e+01   7.8740159e-01
   7.7000000e+01   9.1534999e-01
   7.9000000e+01   8.3029103e-01
   8.5000000e+01   9.3018668e-01
   9.2000000e+01   7.7966612e-01
   9.5000000e+01   8.4767914e-01
   1.0300000e+02   7.7883939e-01
   1.1000000e+02   1.0196375e-01
   1.1100000e+02   9.6271505e-01
   1.1700000e+02   9.2302981e-01
   1.2300000e+02   8.7632767e-01
   1.3200000e+02   8.0733796e-01
   1.3700000e+02   9.4056854e-01
   1.4300000e+02   8.8894668e-01
   1.4700000e+02   9.8203428e-01
   1.5400000e+02   2.2304479e-01
   1.5500000e+02   9.6462253e-01
   1.6200000e+02   9.4452148e-01
   1.6700000e+02   8.8048467e-01
   1.7300000e+02   8.7741964e-01
   1.7600000e+02   7.6965640e-01
   1.8000000e+02   8.7364047e-01
   1.8900000e+02   8.5659517e-01
   1.9700000e+02   7.6026268e-02
   2.0000000e+02   7.7261960e-01
   2.0400000e+02   8.8192760e-01
   2.0900000e+02   8.6514609e-01
   2.1200000e+02   9.7404769e-01
   2.1900000e+02   8.8032136e-01
   2.2500000e+02   9.4866229e-01
   2.2900000e+02   8.1527270e-01
   2.3400000e+02   8.9023136e-01
   2.3600000e+02   9.8494931e-01
   2.4100000e+02   8.6965566e-01
   2.4900000e+02   9.5660751e-01
   2.5100000e+02   8.6267391e-01
   2.6000000e+02   9.2997769e-01
   2.6600000e+02   2.3659516e-01
   2.7000000e+02   8.8500437e-01
   2.7600000e+02   1.6989341e-01
   2.8000000e+02   8.1719002e-01
   2.8500000e+02   9.0775747e-01
   2.8700000e+02   9.8864190e-01
   2.9200000e+02   8.0687034e-01
   3.0000000e+02   9.6183672e-01
   3.0400000e+02   7.8557276e-01
   3.1000000e+02   1.8988770e-01
   3.1100000e+02   8.6459919e-01
   3.1500000e+02   8.4111392e-01
   3.2000000e+02   9.8736440e-01
   3.2800000e+02   9.3819143e-01
   3.3200000e+02   7.4149197e-01
   3.4000000e+02   6.8423031e-02
   3.4400000e+02   7.8411285e-01
   3.4900000e+02   7.9924538e-01
   3.5300000e+02   8.9202864e-01
   3.5900000e+02   1.9537487e-01
   3.6000000e+02   9.3306600e-01
   3.7000000e+02   1.4013610e-02
   3.7100000e+02   9.8739366e-01
   3.7800000e+02   9.8548428e-01
   3.8100000e+02   8.5091036e-01
   3.8500000e+02   9.6657356e-01
   3.9300000e+02   9.5772563e-01
   4.0200000e+02   4.5208516e-02
   4.0500000e+02   8.3057217e-01
   4.0700000e+02   9.6643767e-01
   4.1500000e+02   9.4902179e-01
   4.2000000e+02   9.1029013e-01
   4.2300000e+02   9.5337268e-01
   4.3100000e+02   8.6465088e-01
   4.3300000e+02   9.2969609e-01
   4.3800000e+02   8.1398893e-01
   4.4200000e+02   8.3725285e-01
   4.4700000e+02   9.3217248e-01
   4.5100000e+02   7.4735196e-01
   4.5600000e+02   7.8782521e-01
   4.6000000e+02   9.0858627e-01
   4.6200000e+02   9.4686555e-01
   4.6500000e+02   9.7309000e-01
   4.7200000e+02   9.8162427e-01
   4.7400000e+02   7.9629682e-01
   4.8000000e+02   8.4132661e-01
   4.8200000e+02   9.3826539e-01
   4.8500000e+02   9.2560165e-01
   4.9300000e+02   7.7166786e-02
   4.9100000e+02   8.3158728e-01
   4.9900000e+02   9.8801694e-01
   5.0100000e+02   9.1632040e-01
   5.0600000e+02   9.0421088e-01
   5.1000000e+02   8.6838808e-01
   5.1600000e+02   8.4924077e-01
   5.1900000e+02   8.6698137e-01
   5.2200000e+02   9.1532211e-01
   5.2800000e+02   9.6669622e-01
   5.3000000e+02   7.7626502e-01
   5.3500000e+02   8.5711115e-01
   5.3800000e+02   8.4853493e-01
   5.4000000e+02   9.1956387e-01
   5.4600000e+02   9.5646895e-01
   5.4900000e+02   9.7650558e-01
   5.5200000e+02   8.4288501e-01
   5.5600000e+02   9.8898101e-01
   5.5900000e+02   7.6029661e-01
   5.6400000e+02   8.3994136e-01
   5.6800000e+02   9.2167213e-01
   5.7100000e+02   9.8511609e-01
   5.7400000e+02   8.7134510e-01
   5.7900000e+02   7.5853604e-01
   5.8300000e+02   8.5468876e-01
   5.8800000e+02   2.5858770e-01
   5.9100000e+02   8.3554179e-01
   5.9600000e+02   8.7161874e-01
   5.9700000e+02   7.9831924e-01
   6.0200000e+02   8.0877900e-01
   6.0900000e+02   9.6539400e-01
   6.1300000e+02   9.8473625e-01
   6.1800000e+02   8.0734678e-01
   6.2300000e+02   9.8892099e-01
   6.2900000e+02   6.8132979e-02
   6.3200000e+02   9.5131962e-01
   6.3300000e+02   7.5514371e-01
   6.3800000e+02   8.2068546e-01
   6.4200000e+02   8.1521308e-01
   6.4800000e+02   9.0366570e-01
   6.5100000e+02   8.6808538e-01
   6.5300000e+02   9.9254306e-01
   6.5800000e+02   8.9404390e-01
   6.6400000e+02   9.5137754e-01
   6.6800000e+02   9.2204518e-01
   6.7500000e+02   7.9623020e-01
   6.7900000e+02   8.7178990e-01
   6.8600000e+02   8.5832276e-01
   6.9000000e+02   8.7094464e-01
   6.9600000e+02   9.7883911e-01
   6.9800000e+02   8.5725201e-01
   7.0400000e+02   8.9715972e-01
   7.1200000e+02   1.6715647e-01
   7.1700000e+02   1.5304196e-01
   7.1800000e+02   9.6414100e-01
   7.2400000e+02   8.0049690e-01
   7.3000000e+02   8.8404522e-01
   7.3200000e+02   9.5434096e-01
   7.3600000e+02   8.1488347e-01
   7.4000000e+02   8.2909614e-01
   7.4800000e+02   1.7222235e-01
   7.5000000e+02   8.3819840e-01
   7.5400000e+02   7.7638609e-01
   7.6000000e+02   9.0581728e-01
   7.6100000e+02   8.4096242e-01
   7.6800000e+02   8.9333337e-01
   7.6900000e+02   9.6439437e-01
   7.7700000e+02   8.8438944e-01
   7.7900000e+02   8.5837297e-01
   7.8200000e+02   8.5234692e-01
   7.9000000e+02   9.5619185e-01
   7.9200000e+02   7.5401145e-01
   7.9600000e+02   9.1463838e-01
   8.0200000e+02   9.1419632e-01
   8.0600000e+02   9.4763582e-01
   8.1300000e+02   1.5735595e-01
   8.1500000e+02   8.9235009e-01
   8.2200000e+02   8.5276411e-02
   8.2400000e+02   9.8331117e-01
   8.2700000e+02   9.9972478e-01
   8.3500000e+02   9.1141836e-01
   8.3900000e+02   7.6857153e-01
   8.4200000e+02   9.1735846e-01
   8.4800000e+02   9.5912158e-01
   8.5100000e+02   7.1842614e-01
   8.5600000e+02   8.5280871e-01
   8.6000000e+02   8.2288589e-01
   8.6300000e+02   8.6883778e-01
   8.7100000e+02   9.6720419e-01
   8.7700000e+02   8.7677948e-01
   8.7900000e+02   9.4838310e-01
   8.8700000e+02   9.7741227e-01
   8.9200000e+02   9.9330718e-01
   8.9400000e+02   9.6102321e-01
   8.9900000e+02   9.7938713e-01
   9.0100000e+02   8.6113711e-01
   9.1000000e+02   1.5081844e-01
   9.1200000e+02   8.7152304e-01
   9.1900000e+02   8.9784015e-01
   9.2300000e+02   9.6318979e-01
   9.2800000e+02   8.2085146e-01
   9.3000000e+02   8.9949905e-01
   9.3500000e+02   8.8649377e-01
   9.3900000e+02   8.4920389e-01
   9.4600000e+02   8.7313749e-01
   9.5300000e+02   9.6929806e-01
   9.5600000e+02   8.2691890e-01
   9.6500000e+02   2.3576283e-01
   9.6600000e+02   8.3163333e-01
   9.7100000e+02   8.2995076e-01
   9.7700000e+02   9.9714970e-01
   9.8400000e+02   1.2475500e-01
   9.8800000e+02   8.5254788e-01
   9.8900000e+02   9.4403190e-01
   9.9400000e+02   8.8557729e-01
   1.0020000e+03   1.8623861e-01
   1.0040000e+03   9.1967145e-01
   1.0070000e+03   9.9364773e-01
   1.0160000e+03   9.8268956e-01
   1.0220000e+03   7.7503882e-01
   1.0230000e+03   8.6787791e-01
   1.0330000e+03   3.5005285e-02
   1.0310000e+03   8.6345495e-01
   1.0400000e+03   8.0901367e-01
   1.0420000e+03   9.7180470e-01
   1.0470000e+03   7.2512395e-01
   1.0510000e+03   8.3292474e-01
   1.0560000e+03   9.9109791e-01
   1.0610000e+03   9.9854003e-01
   1.0630000e+03   9.9124089e-01
   1.0680000e+03   8.6522131e-01
   1.0760000e+03   1.8752127e-01
   1.0790000e+03   8.1320183e-01
   1.0810000e+03   8.6303675e-01
   1.0880000e+03   8.9009101e-01
   1.0930000e+03   9.1241257e-01
   1.0960000e+03   8.9342359e-01
   1.1050000e+03   9.9981971e-01
   1.1060000e+03   8.1999800e-01
   1.1110000e+03   9.6622253e-01
   1.1160000e+03   8.9507861e-01
   1.1200000e+03   9.8182051e-01
   1.1250000e+03   8.2899680e-01
   1.1310000e+03   8.3965549e-01
   1.1360000e+03   9.3626128e-01
   1.1410000e+03   9.6762966e-02
   1.1440000e+03   2.2105367e-01
   1.1450000e+03   8.8043363e-01
   1.1530000e+03   1.5232420e-01
   1.1550000e+03   8.8183545e-01
   1.1610000e+03   9.7906328e-01
   1.1630000e+03   9.1213621e-01
   1.1660000e+03   9.3750936e-01
   1.1700000e+03   9.5065644e-01
   1.1780000e+03   9.2309510e-01
   1.1840000e+03   9.9978230e-01
   1.1890000e+03   9.8841373e-01
   1.1930000e+03   8.9515551e-01
   1.1970000e+03   8.8067827e-01
   1.1990000e+03   8.1608914e-01
   1.2040000e+03   7.8581409e-01
   1.2100000e+03   8.8189226e-01
   1.2140000e+03   8.4217299e-01
   1.2180000e+03   9.4766522e-01
   1.2210000e+03   8.6477740e-01
   1.2250000e+03   8.8045553e-01
   1.2330000e+03   7.9217094e-01
   1.2370000e+03   9.9179629e-01
   1.2420000e+03   7.9532335e-01
   1.2490000e+03   1.3377237e-01
   1.2540000e+03   9.3516543e-02
   1.2560000e+03   8.2587298e-01
   1.2580000e+03   8.8922407e-01
   1.2620000e+03   8.7735485e-01
   1.2680000e+03   8.1539987e-01
   1.2740000e+03   9.1357485e-01
   1.2760000e+03   9.8587837e-01
   1.2800000e+03   9.3776177e-01
   1.2860000e+03   7.9944066e-01
   1.2870000e+03   7.7082920e-01
   1.2940000e+03   9.2114665e-01
   1.2980000e+03   7.4304048e-01
   1.3020000e+03   9.1292351e-01
   1.3070000e+03   8.4780095e-01
   1.3090000e+03   9.0626694e-01
   1.3150000e+03   9.5940143e-01
   1.3210000e+03   9.1188236e-01
   1.3260000e+03   9.0692057e-01
   1.3310000e+03   9.9781742e-01
   1.3360000e+03   9.2100455e-01
   1.3400000e+03   9.4494067e-01
   1.3430000e+03   8.2247132e-01
   1.3490000e+03   2.0318801e-01
   1.3530000e+03   1.6356227e-01
   1.3550000e+03   8.4292427e-01
   1.3590000e+03   7.9665196e-01
   1.3630000e+03   8.6915168e-01
   1.3680000e+03   9.8693076e-01
   1.3710000e+03   8.4724664e-01
   1.3780000e+03   1.7796594e-01
   1.3790000e+03   9.1784057e-01
   1.3860000e+03   9.2079886e-01
   1.3920000e+03   9.4595173e-01
   1.3950000e+03   8.9204163e-01
   1.4010000e+03   9.4291335e-01
   1.4040000e+03   8.3235006e-01
   1.4090000e+03   9.7830046e-01
   1.4130000e+03   9.9438587e-01
   1.4180000e+03   9.1447592e-01
   1.4260000e+03   9.5195157e-01
   1.4300000e+03   9.1299034e-01
   1.4370000e+03   1.1703047e-01
   1.4400000e+03   8.9347738e-01
   1.4430000e+03   9.7699736e-01
   1.4490000e+03   9.4001913e-01
   1.4520000e+03   9.7749859e-01
   1.4570000e+03   9.0448583e-01
   1.4580000e+03   8.5496551e-01
   1.4670000e+03   1.0526639e-01
   1.4700000e+03   8.2035567e-01
   1.4750000e+03   1.7590980e-01
   1.4760000e+03   8.2063542e-01
   1.4800000e+03   8.9294092e-01
   1.4860000e+03   9.5040521e-01
   1.4880000e+03   8.8197071e-01
   1.4940000e+03   8.7213816e-01
   1.4980000e+03   9.4847981e-01
   1.4990000e+03   9.9507969e-01
   1.5040000e+03   9.6246939e-01
   1.5100000e+03   9.6060451e-01
   1.5150000e+03   2.0945986e-01
   1.5160000e+03   7.5128259e-01
   1.5210000e+03   9.5075685e-01
   1.5260000e+03   9.3735105e-01
   1.5330000e+03   8.8568068e-01
   1.5370000e+03   9.0235071e-01
   1.5420000e+03   8.0133790e-01
   1.5470000e+03   9.5496069e-01
   1.5490000e+03   9.7219184e-01
   1.5540000e+03   7.6408422e-01
   1.5590000e+03   7.2583186e-01
   1.5650000e+03   8.4839627e-01
   1.5690000e+03   9.5923235e-01
   1.5750000e+03   8.8314494e-01
   1.5800000e+03   9.1363377e-01
   1.5840000e+03   9.1336200e-01
   1.5890000e+03   8.1850682e-01
   1.5950000e+03   9.1572541e-01
   1.6000000e+03   9.1969522e-01
   1.6060000e+03   8.9919558e-01
   1.6110000e+03   7.4888932e-01
   1.6150000e+03   9.5358704e-01
   1.6210000e+03   9.4409863e-01
   1.6240000e+03   8.1923614e-01
   1.6300000e+03   9.8364477e-01
   1.6360000e+03   9.7062114e-01
   1.6380000e+03   9.7421903e-01
   1.6450000e+03   8.7948919e-01
   1.6490000e+03   7.8703253e-01
   1.6560000e+03   8.2982332e-01
   1.6620000e+03   8.9456529e-01
   1.6660000e+03   8.2612843e-01
   1.6710000e+03   8.8309464e-01
   1.6790000e+03   9.0469534e-01
   1.6820000e+03   9.5415756e-01
   1.6870000e+03   8.6993246e-01
   1.6970000e+03   1.2464627e-01
   1.7000000e+03   7.9736895e-01
   1.7060000e+03   8.4070017e-01
   1.7090000e+03   9.3386284e-01
   1.7150000e+03   8.6155799e-01
   1.7210000e+03   8.8771256e-01
   1.7260000e+03   7.7721965e-01
   1.7280000e+03   9.3197201e-01
   1.7340000e+03   9.8321121e-01
   1.7390000e+03   8.9813916e-01
   1.7470000e+03   1.0948806e-01
   1.7480000e+03   8.6908822e-01
   1.7530000e+03   9.1546669e-01
   1.7600000e+03   8.9013688e-01
   1.7630000e+03   8.8360418e-01
   1.7700000e+03   9.4838737e-01
   1.7710000e+03   8.1878701e-01
   1.7800000e+03   8.8146863e-02
   1.7810000e+03   7.9145534e-01
   1.7850000e+03   9.3839910e-01
   1.7940000e+03   9.0262804e-01
   1.8000000e+03   1.8121314e-01
   1.8020000e+03   9.8989847e-01
   1.8110000e+03   8.4414424e-01
   1.8140000e+03   8.5128793e-01
   1.8210000e+03   8.7861249e-01
   1.8260000e+03   9.3374619e-01
   1.8280000e+03   7.1405051e-01
   1.8350000e+03   1.3455863e-01
   1.8330000e+03   9.5306465e-01
   1.8450000e+03   8.6997574e-01
   1.8510000e+03   1.8685013e-01
   1.8520000e+03   9.7457606e-01
   1.8630000e+03   8.9458460e-01
   1.8670000e+03   8.5589082e-01
   1.8710000e+03   8.1390837e-01
   1.8750000e+03   8.4514841e-01
   1.8790000e+03   8.6626427e-01
   1.8840000e+03   9.8097546e-01
   1.8880000e+03   9.1718842e-01
   1.8950000e+03   8.5199652e-01
   1.9020000e+03   9.0637998e-01
   1.9030000e+03   9.1117536e-01
   1.9130000e+03   9.5464851e-01
   1.9150000e+03   8.8891372e-01
   1.9240000e+03   1.0295232e-01
   1.9280000e+03   1.8585054e-01
   1.9300000e+03   9.7336856e-01
   1.9360000e+03   9.1444538e-01
   1.9390000e+03   9.8906184e-01
   1.9440000e+03   9.4366285e-01
   1.9490000e+03   9.0152226e-01
   1.9530000e+03   8.0804887e-01
   1.9620000e+03   9.3420716e-01
   1.9640000e+03   8.6125052e-01
   1.9680000e+03   7.9642529e-01
   1.9780000e+03   9.3309938e-02
   1.9790000e+03   9.2560833e-01
   1.9870000e+03   8.3092705e-01
   1.9920000e+03   1.5688226e-01
   1.9970000e+03   8.3110594e-01
   2.0000000e+03   7.5443259e-01
   2.0040000e+03   8.1300159e-01
   2.0080000e+03   9.3365854e-01
   2.0130000e+03   9.6577465e-01
   2.0210000e+03   2.3242907e-01
   2.0220000e+03   8.3006191e-01
   2.0290000e+03   8.1193053e-01
   2.0340000e+03   1.8088517e-01
   2.0380000e+03   8.1380123e-01
   2.0400000e+03   9.5118116e-01
   2.0450000e+03   9.8150632e-01
   2.0550000e+03   9.5811309e-01
   2.0560000e+03   9.9510841e-01
   2.0670000e+03   9.8404136e-01
   2.0690000e+03   7.6544669e-01
   2.0790000e+03   8.7244891e-01
   2.0840000e+03   9.8752934e-01
   2.0910000e+03   9.6155974e-01
   2.0960000e+03   9.6270525e-01
   2.1030000e+03   8.9795508e-01
   2.1060000e+03   9.2650777e-01
   2.1150000e+03   8.6860441e-01
   2.1270000e+03   8.7491708e-01
   2.1330000e+03   8.9686254e-01
   2.1390000e+03   9.7719482e-01
   2.1430000e+03   8.6457093e-01
   2.1490000e+03   9.2817338e-01
   2.1590000e+03   9.8401485e-01
   2.1660000e+03   1.6094021e-01
   2.1670000e+03   9.0618764e-01
   2.1770000e+03   9.6756741e-01
   2.1820000e+03   8.8015847e-01
   2.1890000e+03   9.5129464e-01
   2.1900000e+03   9.6417660e-01
   2.1960000e+03   9.6224513e-01
   2.2050000e+03   8.5746711e-01
   2.2100000e+03   8.8309703e-01
   2.2130000e+03   8.0148623e-01
   2.2180000e+03   8.9520957e-01
   2.2210000e+03   8.5509325e-01
   2.2280000e+03   9.4052615e-01
   2.2330000e+03   8.1408380e-01
   2.2400000e+03   9.2591056e-01
   2.2410000e+03   8.8169540e-01
   2.2470000e+03   8.3956131e-01
   2.2530000e+03   9.3403587e-01
   2.2590000e+03   8.9291429e-01
   2.2660000e+03   9.3705886e-01
   2.2670000e+03   9.7415838e-01
   2.2730000e+03   9.4732925e-01
   2.2770000e+03   9.4050469e-01
   2.2810000e+03   9.8011506e-01
   2.2880000e+03   8.6716650e-01
   2.2930000e+03   2.1325540e-01
   2.2960000e+03   8.7122443e-01
   2.2980000e+03   7.3970937e-01
   2.3050000e+03   9.9563700e-01
   2.3080000e+03   8.6921024e-01
   2.3120000e+03   9.5662681e-01
   2.3130000e+03   8.6653176e-01
   2.3190000e+03   2.5992090e-01
   2.3220000e+03   8.3310345e-01
   2.3260000e+03   9.4519760e-01
   2.3310000e+03   8.7842828e-01
   2.3350000e+03   7.9288498e-01
   2.3410000e+03   1.5612056e-01
   2.3440000e+03   9.7444194e-01
   2.3500000e+03   1.0368691e-01
   2.3520000e+03   9.6577092e-01
   2.3560000e+03   8.4327629e-01
   2.3640000e+03   1.2850410e-01
   2.3660000e+03   9.0350865e-01
   2.3720000e+03   9.8963789e-01
   2.3740000e+03   7.1781762e-01
