# Supplementary material for: Probabilistically sampled and spectrally clustered plant species using phenotypic characteristics
Source: PeerJ. 2021 Sep 7;9:e11927. doi: 10.7717/peerj.11927 (PMC8432307; doi:10.7717/peerj.11927)
Supplement: Supplemental Information 2 — This contains Matlab scripts for all the experiments, with data in computer readable form. Please start from Readme.txt file in the zip file. [file peerj-09-11927-s002.zip › Code Submitted Rivision/SC_pivotal.m]

%Assigning inclusion probabilities to the vectors------------------------
data=load('corrData.dat');
dst=squareform(pdist(data,'euclidean'));
sim=exp(-dst.^2 ./ (2*0.5^2));
[r,~]=size(data);
D=load('D.dat');  %Already calculated Deviation
W=[0.8;0.8;0.4;0.4;0.9;0.9;1.0;0.8]; %Weights
xk=D*W;
X=sum(xk);
N=500;
inc_prob=(N*xk)/X;
idx=0;

%Loading alredy calculated sample
sample=load('sample1.dat','-ascii');

%Creating new Data(Sampled Data)
for i=1:N
    newdata(i,:)=data(sample(i,1),:);
end

%Clustering the sampled Data--------------------------------------------
dist=squareform(pdist(newdata,'euclidean'));
simGraph=exp(-dist.^2 ./ (2*0.5^2));
clustersNo=10;
clusteringType=3;
%rng('default');

%Spectral Clustering 
nCIndex = SpectralClustering(simGraph, clustersNo, clusteringType);
% nsilhoeutte=silhouette(newdata,nCIndex,'Euclidean');
% sil=mean(nsilhoeutte);

%check(i,1)=0 means that vector is not present in sample(remaining 1876 vectors)
check=zeros(r,1);
for i=1:N
    check(sample(i,1),1)=nCIndex(i,1);
end

newNCindex=zeros(r,1);

% Backmapping part 
for i=1:r
    if check(i,1)==0  %for remaining  1876 vectors
        sum=zeros(clustersNo,1);
        count=zeros(clustersNo,1);
        avg=zeros(clustersNo,1);
        
        %Calculating average similarity of each vector with all clusters
        for j=1:N
            thisCluster=nCIndex(j,1);
            sum(thisCluster,1)=sum(thisCluster,1)+dst(i,sample(j,1));
            count(thisCluster,1)=count(thisCluster,1)+1;
        end
        for j=1:clustersNo
            avg(j,1)=sum(j,1)/count(j,1);
        end
        
        %Selecting cluster with maximum similarity
        mx=-1;
        for j=1:clustersNo
            if(avg(j,1)>mx)
                mx=avg(j,1);
                idx=j;
            end
        end
        newNCindex(i,1)=idx;
    elseif check(i,1)> 0  %for already clustered 500 vectors
        newNCindex(i,1)=check(i,1);    
    end
end

%Caculating silhouette value
nsilhoeutteABM=silhouette(data,newNCindex,'Euclidean');
silABM=mean(nsilhoeutteABM);
