# Supplementary material for: Probabilistically sampled and spectrally clustered plant species using phenotypic characteristics
Source: PeerJ. 2021 Sep 7;9:e11927. doi: 10.7717/peerj.11927 (PMC8432307; doi:10.7717/peerj.11927)
Supplement: Supplemental Information 2 — This contains Matlab scripts for all the experiments, with data in computer readable form. Please start from Readme.txt file in the zip file. [file peerj-09-11927-s002.zip › Code Submitted Rivision/SpectralClustering.m]

function C = SpectralClustering(W, k, Type)
%SPECTRALCLUSTERING Executes spectral clustering algorithm
%   Executes the spectral clustering algorithm defined by
%   Type on the adjacency matrix W and returns the k cluster
%   indicator vectors as columns in C.
%   If L and U are also called, the (normalized) Laplacian and
%   eigenvectors will also be returned.
%
%   'W' - Adjacency matrix, needs to be square
%   'k' - Number of clusters to look for
%   'Type' - Defines the type of spectral clustering algorithm
%            that should be used. Choices are:
%      1 - Unnormalized
%      2 - Normalized according to Shi and Malik (2000)
%      3 - Normalized according to Jordan and Weiss (2002)
%
%   References:
%   - Ulrike von Luxburg, "A Tutorial on Spectral Clustering", 
%     Statistics and Computing 17 (4), 2007
%
%   Author: Aditya, Aishwary and Anant
%   Year  : 2016
%   Bachelor Thesis

% calculate degree matrix
degs = sum(W, 2);
D    = sparse(1:size(W, 1), 1:size(W, 2), degs);

% compute unnormalized Laplacian
L = D - W;

% compute normalized Laplacian if needed
switch Type
    case 2
        % avoid dividing by zero
        degs(degs == 0) = eps;
        % calculate inverse of D
        D = spdiags(1./degs, 0, size(D, 1), size(D, 2));
        
        % calculate normalized Laplacian
        L = D * L;
    case 3
        % avoid dividing by zero
        degs(degs == 0) = eps;
        % calculate D^(-1/2)
        D = spdiags(1./(degs.^0.5), 0, size(D, 1), size(D, 2));
        
        % calculate normalized Laplacian
        L = D * L * D;
end

% compute the eigenvectors corresponding to the k smallest
% eigenvalues
diff   = eps;
[U, ~] = eigs(L, k, diff);

% in case of the Jordan-Weiss algorithm, we need to normalize
% the eigenvectors row-wise
if Type == 3
    U = bsxfun(@rdivide, U, sqrt(sum(U.^2, 2)));
end


% now use the k-means algorithm to cluster U row-wise
% C will be a n-by-1 matrix containing the cluster number for
% each data point
C = kmeans(real(U), k);

% now convert C to a n-by-k matrix containing the k indicator
% vectors as columns
%C = sparse(1:size(D, 1), C, 1);

end
